# Supplementary material for: Arabidopsis thaliana iron superoxide dismutase FeSOD1 protects ARGONAUTE 1 in a copper-dependent manner
Source: J Exp Bot. 2025 Jun 18;76(18):5465–80. doi: 10.1093/jxb/eraf270 (PMC12596112; doi:10.1093/jxb/eraf270)
Supplement: eraf270_Supplementary_Data [file eraf270_supplementary_data.zip]

Archive with 4 entries (4 files):
- jexbot315230-file001.pdf
- jexbot315230-file002.xlsx
- jexbot315230-file003.xlsx
- jexbot315230-file004.xlsx
