# Supplementary material for: Arabidopsis thaliana iron superoxide dismutase FeSOD1 protects ARGONAUTE 1 in a copper-dependent manner
Source: J Exp Bot. 2025 Jun 18;76(18):5465–80. doi: 10.1093/jxb/eraf270 (PMC12596112; doi:10.1093/jxb/eraf270)
Supplement: eraf270_Supplementary_Data [file eraf270_supplementary_data.zip › jexbot315230-file002.xlsx]

## Sheet: GFP_Cu_def (AC-MS-1)
Protein ID	Description	Coverage	# Peptides	# PSMs	# Unique Peptides	# Protein Groups	# AAs	MW [kDa]	calc. pI	Score Sequest HT	# Peptides Sequest HT
P10896	Ribulose bisphosphate carboxylase/oxygenase activase, chloroplastic OS=Arabidopsis thaliana OX=3702 GN=RCA PE=1 SV=2	80.1688	44	285	44	1	474	51.948	6.15	953.479	44
Protein Group ID	# Proteins	# Unique Peptides	# Peptides	# PSMs	Group Description
56	2	44	44	285	[Master Protein] Ribulose bisphosphate carboxylase/oxygenase activase, chloroplastic OS=Arabidopsis thaliana OX=3702 GN=RCA PE=1 SV=2
W6KDG8	Green fluorescent protein OS=Nicotiana benthamiana OX=4100 GN=gfp PE=1 SV=1	71.2177	22	179	21	1	271	30.198	6.4	585.543	22
Protein Group ID	# Proteins	# Unique Peptides	# Peptides	# PSMs	Group Description
1770	1	21	22	179	[Master Protein] Green fluorescent protein OS=Nicotiana benthamiana OX=4100 GN=gfp PE=1 SV=1
Q38970	Acetyl-CoA carboxylase 1 OS=Arabidopsis thaliana OX=3702 GN=ACC1 PE=1 SV=1	51.6859	104	144	104	1	2254	251.223	6.52	420.16	104
Protein Group ID	# Proteins	# Unique Peptides	# Peptides	# PSMs	Group Description
1076	4	104	104	144	[Master Protein] Acetyl-CoA carboxylase 1 OS=Arabidopsis thaliana OX=3702 GN=ACC1 PE=1 SV=1
P19366	ATP synthase subunit beta, chloroplastic OS=Arabidopsis thaliana OX=3702 GN=atpB PE=1 SV=2	74.2972	36	121	35	1	498	53.9	5.5	414.424	36
Protein Group ID	# Proteins	# Unique Peptides	# Peptides	# PSMs	Group Description
1516	1	35	36	121	[Master Protein] ATP synthase subunit beta, chloroplastic OS=Arabidopsis thaliana OX=3702 GN=atpB PE=1 SV=2
O04983	Biotin carboxylase, chloroplastic OS=Arabidopsis thaliana OX=3702 GN=CAC2 PE=1 SV=1	69.0875	33	105	33	1	537	58.35	7.25	330.849	33
Protein Group ID	# Proteins	# Unique Peptides	# Peptides	# PSMs	Group Description
62	3	33	33	105	[Master Protein] Biotin carboxylase, chloroplastic OS=Arabidopsis thaliana OX=3702 GN=CAC2 PE=1 SV=1
P23321	Oxygen-evolving enhancer protein 1-1, chloroplastic OS=Arabidopsis thaliana OX=3702 GN=PSBO1 PE=1 SV=2	64.759	32	101	13	1	332	35.121	5.66	327.711	32
Protein Group ID	# Proteins	# Unique Peptides	# Peptides	# PSMs	Group Description
804	1	13	32	101	[Master Protein] Oxygen-evolving enhancer protein 1-1, chloroplastic OS=Arabidopsis thaliana OX=3702 GN=PSBO1 PE=1 SV=2
Q9S841	Oxygen-evolving enhancer protein 1-2, chloroplastic OS=Arabidopsis thaliana OX=3702 GN=PSBO2 PE=1 SV=1	69.7885	32	98	13	1	331	34.998	6.16	306.556	32
Protein Group ID	# Proteins	# Unique Peptides	# Peptides	# PSMs	Group Description
102	1	13	32	98	[Master Protein] Oxygen-evolving enhancer protein 1-2, chloroplastic OS=Arabidopsis thaliana OX=3702 GN=PSBO2 PE=1 SV=1
O03042	Ribulose bisphosphate carboxylase large chain OS=Arabidopsis thaliana OX=3702 GN=rbcL PE=1 SV=1	65.5532	43	97	43	1	479	52.922	6.29	302.102	43
Protein Group ID	# Proteins	# Unique Peptides	# Peptides	# PSMs	Group Description
856	3	43	43	97	[Master Protein] Ribulose bisphosphate carboxylase large chain OS=Arabidopsis thaliana OX=3702 GN=rbcL PE=1 SV=1
P0DH99	Elongation factor 1-alpha 1 OS=Arabidopsis thaliana OX=3702 GN=A1 PE=1 SV=1	65.9243	27	105	27	1	449	49.471	9.11	300.38	27
Protein Group ID	# Proteins	# Unique Peptides	# Peptides	# PSMs	Group Description
1979	4	27	27	105	[Master Protein] Elongation factor 1-alpha 1 OS=Arabidopsis thaliana OX=3702 GN=A1 PE=1 SV=1
Q9FMM3	Protein ESSENTIAL FOR POTEXVIRUS ACCUMULATION 1 OS=Arabidopsis thaliana OX=3702 GN=EXA1 PE=1 SV=1	39.3816	58	90	58	1	1714	187.504	6.74	258.073	58
Protein Group ID	# Proteins	# Unique Peptides	# Peptides	# PSMs	Group Description
1647	1	58	58	90	[Master Protein] Protein ESSENTIAL FOR POTEXVIRUS ACCUMULATION 1 OS=Arabidopsis thaliana OX=3702 GN=EXA1 PE=1 SV=1
Q9FX54	Glyceraldehyde-3-phosphate dehydrogenase GAPC2, cytosolic OS=Arabidopsis thaliana OX=3702 GN=GAPC2 PE=1 SV=1	82.2485	28	76	4	1	338	36.89	7.18	244.74	28
Protein Group ID	# Proteins	# Unique Peptides	# Peptides	# PSMs	Group Description
579	2	4	28	76	[Master Protein] Glyceraldehyde-3-phosphate dehydrogenase GAPC2, cytosolic OS=Arabidopsis thaliana OX=3702 GN=GAPC2 PE=1 SV=1
P36428	Alanine--tRNA ligase OS=Arabidopsis thaliana OX=3702 GN=ALATS PE=1 SV=3	52.8415	56	78	56	1	1003	110.42	6.46	233.414	56
Protein Group ID	# Proteins	# Unique Peptides	# Peptides	# PSMs	Group Description
78	2	56	56	78	[Master Protein] Alanine--tRNA ligase OS=Arabidopsis thaliana OX=3702 GN=ALATS PE=1 SV=3
Q9STW6	Heat shock 70 kDa protein 6, chloroplastic OS=Arabidopsis thaliana OX=3702 GN=HSP70-6 PE=1 SV=1	54.1783	46	77	17	1	718	76.461	5.2	233.131	46
Protein Group ID	# Proteins	# Unique Peptides	# Peptides	# PSMs	Group Description
1045	1	17	46	77	[Master Protein] Heat shock 70 kDa protein 6, chloroplastic OS=Arabidopsis thaliana OX=3702 GN=HSP70-6 PE=1 SV=1
P25858	Glyceraldehyde-3-phosphate dehydrogenase GAPC1, cytosolic OS=Arabidopsis thaliana OX=3702 GN=GAPC1 PE=1 SV=2	80.7692	27	72	3	1	338	36.891	7.12	227.399	27
Protein Group ID	# Proteins	# Unique Peptides	# Peptides	# PSMs	Group Description
1865	1	3	27	72	[Master Protein] Glyceraldehyde-3-phosphate dehydrogenase GAPC1, cytosolic OS=Arabidopsis thaliana OX=3702 GN=GAPC1 PE=1 SV=2
Q56YW9	Tubulin beta-2 chain OS=Arabidopsis thaliana OX=3702 GN=TUBB2 PE=2 SV=2	63.1111	26	68	4	1	450	50.701	4.81	205.464	26
Protein Group ID	# Proteins	# Unique Peptides	# Peptides	# PSMs	Group Description
1833	1	4	26	68	[Master Protein] Tubulin beta-2 chain OS=Arabidopsis thaliana OX=3702 GN=TUBB2 PE=2 SV=2
Q9LTX9	Heat shock 70 kDa protein 7, chloroplastic OS=Arabidopsis thaliana OX=3702 GN=HSP70-7 PE=2 SV=1	49.8607	44	69	15	1	718	76.95	5.3	205.072	44
Protein Group ID	# Proteins	# Unique Peptides	# Peptides	# PSMs	Group Description
184	1	15	44	69	[Master Protein] Heat shock 70 kDa protein 7, chloroplastic OS=Arabidopsis thaliana OX=3702 GN=HSP70-7 PE=2 SV=1
P24636	Tubulin beta-4 chain OS=Arabidopsis thaliana OX=3702 GN=TUBB4 PE=2 SV=2	68.6937	26	62	6	1	444	49.791	4.86	196.1	26
Protein Group ID	# Proteins	# Unique Peptides	# Peptides	# PSMs	Group Description
492	1	6	26	62	[Master Protein] Tubulin beta-4 chain OS=Arabidopsis thaliana OX=3702 GN=TUBB4 PE=2 SV=2
Q9SZJ5	Serine hydroxymethyltransferase 1, mitochondrial OS=Arabidopsis thaliana OX=3702 GN=SHM1 PE=1 SV=1	64.7969	33	62	33	1	517	57.364	8.13	190.696	33
Protein Group ID	# Proteins	# Unique Peptides	# Peptides	# PSMs	Group Description
1725	2	33	33	62	[Master Protein] Serine hydroxymethyltransferase 1, mitochondrial OS=Arabidopsis thaliana OX=3702 GN=SHM1 PE=1 SV=1
P29517	Tubulin beta-9 chain OS=Arabidopsis thaliana OX=3702 GN=TUBB9 PE=1 SV=1	65.7658	24	59	2	1	444	49.626	4.78	188.16	24
Protein Group ID	# Proteins	# Unique Peptides	# Peptides	# PSMs	Group Description
1160	1	2	24	59	[Master Protein] Tubulin beta-9 chain OS=Arabidopsis thaliana OX=3702 GN=TUBB9 PE=1 SV=1
Q8L7U5	Serine/threonine-protein phosphatase BSL1 OS=Arabidopsis thaliana OX=3702 GN=BSL1 PE=1 SV=2	55.9591	43	63	38	1	881	96.085	6.35	187.696	43
Protein Group ID	# Proteins	# Unique Peptides	# Peptides	# PSMs	Group Description
822	1	38	43	63	[Master Protein] Serine/threonine-protein phosphatase BSL1 OS=Arabidopsis thaliana OX=3702 GN=BSL1 PE=1 SV=2
Q9FH02	ATP-dependent zinc metalloprotease FTSH 5, chloroplastic OS=Arabidopsis thaliana OX=3702 GN=FTSH5 PE=1 SV=1	46.1648	31	53	10	1	704	75.185	5.49	186.66	31
Protein Group ID	# Proteins	# Unique Peptides	# Peptides	# PSMs	Group Description
1376	3	10	31	54	[Master Protein] ATP-dependent zinc metalloprotease FTSH 5, chloroplastic OS=Arabidopsis thaliana OX=3702 GN=FTSH5 PE=1 SV=1
P22953	Heat shock 70 kDa protein 1 OS=Arabidopsis thaliana OX=3702 GN=HSP70-1 PE=1 SV=3	56.682	37	60	10	1	651	71.313	5.12	185.56	37
Protein Group ID	# Proteins	# Unique Peptides	# Peptides	# PSMs	Group Description
2086	2	10	37	60	[Master Protein] Heat shock 70 kDa protein 1 OS=Arabidopsis thaliana OX=3702 GN=HSP70-1 PE=1 SV=3
P56757	ATP synthase subunit alpha, chloroplastic OS=Arabidopsis thaliana OX=3702 GN=atpA PE=1 SV=1	43.1953	27	53	23	1	507	55.294	5.25	177.243	27
Protein Group ID	# Proteins	# Unique Peptides	# Peptides	# PSMs	Group Description
1991	1	23	27	53	[Master Protein] ATP synthase subunit alpha, chloroplastic OS=Arabidopsis thaliana OX=3702 GN=atpA PE=1 SV=1
P29516	Tubulin beta-8 chain OS=Arabidopsis thaliana OX=3702 GN=TUBB8 PE=2 SV=2	59.9109	25	57	3	1	449	50.574	4.83	174.541	25
Protein Group ID	# Proteins	# Unique Peptides	# Peptides	# PSMs	Group Description
161	1	3	25	57	[Master Protein] Tubulin beta-8 chain OS=Arabidopsis thaliana OX=3702 GN=TUBB8 PE=2 SV=2
F4I3B3	Polyadenylate-binding protein RBP47A OS=Arabidopsis thaliana OX=3702 GN=RBP47A PE=2 SV=1	47.4157	18	50	12	1	445	48.453	6	167.685	18
Protein Group ID	# Proteins	# Unique Peptides	# Peptides	# PSMs	Group Description
540	2	12	18	50	[Master Protein] Polyadenylate-binding protein RBP47A OS=Arabidopsis thaliana OX=3702 GN=RBP47A PE=2 SV=1
P29513	Tubulin beta-5 chain OS=Arabidopsis thaliana OX=3702 GN=TUBB5 PE=2 SV=1	57.6837	24	55	6	1	449	50.31	4.77	163.894	24
Protein Group ID	# Proteins	# Unique Peptides	# Peptides	# PSMs	Group Description
291	1	6	24	55	[Master Protein] Tubulin beta-5 chain OS=Arabidopsis thaliana OX=3702 GN=TUBB5 PE=2 SV=1
P53492	Actin-7 OS=Arabidopsis thaliana OX=3702 GN=ACT7 PE=1 SV=1	68.435	28	52	9	1	377	41.709	5.49	156.604	28
Protein Group ID	# Proteins	# Unique Peptides	# Peptides	# PSMs	Group Description
568	4	9	28	52	[Master Protein] Actin-7 OS=Arabidopsis thaliana OX=3702 GN=ACT7 PE=1 SV=1
Q9XF89	Chlorophyll a-b binding protein CP26, chloroplastic OS=Arabidopsis thaliana OX=3702 GN=LHCB5 PE=1 SV=1	62.1429	19	45	19	1	280	30.138	6.37	155.856	19
Protein Group ID	# Proteins	# Unique Peptides	# Peptides	# PSMs	Group Description
587	1	19	19	45	[Master Protein] Chlorophyll a-b binding protein CP26, chloroplastic OS=Arabidopsis thaliana OX=3702 GN=LHCB5 PE=1 SV=1
Q9FI56	Chaperone protein ClpC1, chloroplastic OS=Arabidopsis thaliana OX=3702 GN=CLPC1 PE=1 SV=1	47.6857	40	53	14	1	929	103.388	6.77	155.226	40
Protein Group ID	# Proteins	# Unique Peptides	# Peptides	# PSMs	Group Description
225	1	14	40	53	[Master Protein] Chaperone protein ClpC1, chloroplastic OS=Arabidopsis thaliana OX=3702 GN=CLPC1 PE=1 SV=1
F4I1G1	RNA polymerase II degradation factor-like protein (DUF1296) OS=Arabidopsis thaliana OX=3702 GN=At1g29350 PE=1 SV=1	41.6366	22	41	4	1	831	90.824	5.85	153.315	22
Protein Group ID	# Proteins	# Unique Peptides	# Peptides	# PSMs	Group Description
1875	1	4	22	41	[Master Protein] RNA polymerase II degradation factor-like protein (DUF1296) OS=Arabidopsis thaliana OX=3702 GN=At1g29350 PE=1 SV=1
P56778	Photosystem II CP43 reaction center protein OS=Arabidopsis thaliana OX=3702 GN=psbC PE=1 SV=3	31.5011	16	47	16	1	473	51.835	7.2	149.412	16
Protein Group ID	# Proteins	# Unique Peptides	# Peptides	# PSMs	Group Description
341	1	16	16	47	[Master Protein] Photosystem II CP43 reaction center protein OS=Arabidopsis thaliana OX=3702 GN=psbC PE=1 SV=3
A0A1P8AXC1	FtsH extracellular protease family OS=Arabidopsis thaliana OX=3702 GN=VAR2 PE=1 SV=1	45.4936	29	44	17	1	699	74.632	6.35	149.219	29
Protein Group ID	# Proteins	# Unique Peptides	# Peptides	# PSMs	Group Description
1121	2	17	29	44	[Master Protein] FtsH extracellular protease family OS=Arabidopsis thaliana OX=3702 GN=VAR2 PE=1 SV=1
Q9LD43	Acetyl-coenzyme A carboxylase carboxyl transferase subunit alpha, chloroplastic OS=Arabidopsis thaliana OX=3702 GN=CAC3 PE=1 SV=1	47.9844	38	51	38	1	769	85.253	5.82	146.427	38
Protein Group ID	# Proteins	# Unique Peptides	# Peptides	# PSMs	Group Description
2071	1	38	38	51	[Master Protein] Acetyl-coenzyme A carboxylase carboxyl transferase subunit alpha, chloroplastic OS=Arabidopsis thaliana OX=3702 GN=CAC3 PE=1 SV=1
Q8VZT4	RNA polymerase II degradation factor-like protein (DUF1296) OS=Arabidopsis thaliana OX=3702 GN=At1g29370 PE=1 SV=1	41.6366	22	39	4	1	831	90.833	6.11	145.063	22
Protein Group ID	# Proteins	# Unique Peptides	# Peptides	# PSMs	Group Description
442	2	4	22	39	[Master Protein] RNA polymerase II degradation factor-like protein (DUF1296) OS=Arabidopsis thaliana OX=3702 GN=At1g29370 PE=1 SV=1
O65719	Heat shock 70 kDa protein 3 OS=Arabidopsis thaliana OX=3702 GN=HSP70-3 PE=1 SV=1	50.077	33	49	13	1	649	71.103	5.07	142.699	33
Protein Group ID	# Proteins	# Unique Peptides	# Peptides	# PSMs	Group Description
1699	1	13	33	49	[Master Protein] Heat shock 70 kDa protein 3 OS=Arabidopsis thaliana OX=3702 GN=HSP70-3 PE=1 SV=1
Q96292	Actin-2 OS=Arabidopsis thaliana OX=3702 GN=ACT2 PE=1 SV=1	62.5995	22	47	8	1	377	41.85	5.58	140.831	22
Protein Group ID	# Proteins	# Unique Peptides	# Peptides	# PSMs	Group Description
211	4	8	22	47	[Master Protein] Actin-2 OS=Arabidopsis thaliana OX=3702 GN=ACT2 PE=1 SV=1
Q39102	ATP-dependent zinc metalloprotease FTSH 1, chloroplastic OS=Arabidopsis thaliana OX=3702 GN=FTSH1 PE=1 SV=2	37.0112	24	40	3	1	716	76.712	5.83	138.667	24
Protein Group ID	# Proteins	# Unique Peptides	# Peptides	# PSMs	Group Description
191	3	3	24	41	[Master Protein] ATP-dependent zinc metalloprotease FTSH 1, chloroplastic OS=Arabidopsis thaliana OX=3702 GN=FTSH1 PE=1 SV=2
P55229	Glucose-1-phosphate adenylyltransferase large subunit 1, chloroplastic OS=Arabidopsis thaliana OX=3702 GN=ADG2 PE=1 SV=3	53.6398	33	46	32	1	522	57.638	7.91	138.076	33
Protein Group ID	# Proteins	# Unique Peptides	# Peptides	# PSMs	Group Description
158	3	32	33	46	[Master Protein] Glucose-1-phosphate adenylyltransferase large subunit 1, chloroplastic OS=Arabidopsis thaliana OX=3702 GN=ADG2 PE=1 SV=3
P04778	Chlorophyll a-b binding protein 1, chloroplastic OS=Arabidopsis thaliana OX=3702 GN=LHCB1.3 PE=1 SV=1	62.9213	12	42	1	1	267	28.223	5.66	137.905	12
Protein Group ID	# Proteins	# Unique Peptides	# Peptides	# PSMs	Group Description
1653	1	1	12	42	[Master Protein] Chlorophyll a-b binding protein 1, chloroplastic OS=Arabidopsis thaliana OX=3702 GN=LHCB1.3 PE=1 SV=1
Q8VZ87	Chlorophyll a-b binding protein 3, chloroplastic OS=Arabidopsis thaliana OX=3702 GN=LHCB1.2 PE=1 SV=2	64.0449	12	42	1	1	267	28.209	5.43	137.798	12
Protein Group ID	# Proteins	# Unique Peptides	# Peptides	# PSMs	Group Description
1400	1	1	12	42	[Master Protein] Chlorophyll a-b binding protein 3, chloroplastic OS=Arabidopsis thaliana OX=3702 GN=LHCB1.2 PE=1 SV=2
P41377	Eukaryotic initiation factor 4A-2 OS=Arabidopsis thaliana OX=3702 GN=TIF4A-2 PE=1 SV=1	51.9417	23	48	2	1	412	46.733	5.68	136.417	23
Protein Group ID	# Proteins	# Unique Peptides	# Peptides	# PSMs	Group Description
1379	2	2	23	48	[Master Protein] Eukaryotic initiation factor 4A-2 OS=Arabidopsis thaliana OX=3702 GN=TIF4A-2 PE=1 SV=1
P29511	Tubulin alpha-6 chain OS=Arabidopsis thaliana OX=3702 GN=TUBA6 PE=1 SV=1	52.6667	19	41	1	1	450	49.506	5.06	134.059	19
Protein Group ID	# Proteins	# Unique Peptides	# Peptides	# PSMs	Group Description
1358	2	1	19	41	[Master Protein] Tubulin alpha-6 chain OS=Arabidopsis thaliana OX=3702 GN=TUBA6 PE=1 SV=1
P41376	Eukaryotic initiation factor 4A-1 OS=Arabidopsis thaliana OX=3702 GN=EIF4A1 PE=1 SV=1	51.9417	24	48	3	1	412	46.675	5.68	133.902	24
Protein Group ID	# Proteins	# Unique Peptides	# Peptides	# PSMs	Group Description
986	5	3	24	48	[Master Protein] Eukaryotic initiation factor 4A-1 OS=Arabidopsis thaliana OX=3702 GN=EIF4A1 PE=1 SV=1
Q56YR0	Chorismate synthase OS=Arabidopsis thaliana OX=3702 GN=At4g01290 PE=1 SV=1	46.5187	36	43	36	1	991	108.485	6.84	132.553	36
Protein Group ID	# Proteins	# Unique Peptides	# Peptides	# PSMs	Group Description
68	2	36	36	43	[Master Protein] Chorismate synthase OS=Arabidopsis thaliana OX=3702 GN=At4g01290 PE=1 SV=1
Q9SAC6	Alpha-glucan water dikinase 1, chloroplastic OS=Arabidopsis thaliana OX=3702 GN=GWD1 PE=1 SV=2	32.7377	38	43	38	1	1399	156.485	5.92	132.548	38
Protein Group ID	# Proteins	# Unique Peptides	# Peptides	# PSMs	Group Description
814	2	38	38	43	[Master Protein] Alpha-glucan water dikinase 1, chloroplastic OS=Arabidopsis thaliana OX=3702 GN=GWD1 PE=1 SV=2
B9DGT7	Tubulin alpha-2 chain OS=Arabidopsis thaliana OX=3702 GN=TUBA2 PE=2 SV=2	52.6667	19	40	1	1	450	49.509	5.06	132.506	19
Protein Group ID	# Proteins	# Unique Peptides	# Peptides	# PSMs	Group Description
1494	1	1	19	40	[Master Protein] Tubulin alpha-2 chain OS=Arabidopsis thaliana OX=3702 GN=TUBA2 PE=2 SV=2
Q9SY97	Photosystem I chlorophyll a/b-binding protein 3-1, chloroplastic OS=Arabidopsis thaliana OX=3702 GN=LHCA3 PE=1 SV=1	27.4725	7	40	7	1	273	29.163	8.68	130.981	7
Protein Group ID	# Proteins	# Unique Peptides	# Peptides	# PSMs	Group Description
1313	1	7	7	40	[Master Protein] Photosystem I chlorophyll a/b-binding protein 3-1, chloroplastic OS=Arabidopsis thaliana OX=3702 GN=LHCA3 PE=1 SV=1
Q93ZT6	Eukaryotic translation initiation factor isoform 4G-1 OS=Arabidopsis thaliana OX=3702 GN=EIF(ISO)4G1 PE=1 SV=1	51.5385	37	45	37	1	780	85.518	8.24	130.097	37
Protein Group ID	# Proteins	# Unique Peptides	# Peptides	# PSMs	Group Description
662	1	37	37	45	[Master Protein] Eukaryotic translation initiation factor isoform 4G-1 OS=Arabidopsis thaliana OX=3702 GN=EIF(ISO)4G1 PE=1 SV=1
P56777	Photosystem II CP47 reaction center protein OS=Arabidopsis thaliana OX=3702 GN=psbB PE=1 SV=1	37.4016	18	37	18	1	508	56.001	6.89	128.432	18
Protein Group ID	# Proteins	# Unique Peptides	# Peptides	# PSMs	Group Description
659	1	18	18	37	[Master Protein] Photosystem II CP47 reaction center protein OS=Arabidopsis thaliana OX=3702 GN=psbB PE=1 SV=1
P17745	Elongation factor Tu, chloroplastic OS=Arabidopsis thaliana OX=3702 GN=TUFA PE=1 SV=1	48.9496	20	38	19	1	476	51.598	6.19	125.725	20
Protein Group ID	# Proteins	# Unique Peptides	# Peptides	# PSMs	Group Description
1442	1	19	20	38	[Master Protein] Elongation factor Tu, chloroplastic OS=Arabidopsis thaliana OX=3702 GN=TUFA PE=1 SV=1
P31167	ADP,ATP carrier protein 1, mitochondrial OS=Arabidopsis thaliana OX=3702 GN=AAC1 PE=1 SV=2	44.0945	25	44	15	1	381	41.449	9.83	123.297	25
Protein Group ID	# Proteins	# Unique Peptides	# Peptides	# PSMs	Group Description
1726	2	15	25	44	[Master Protein] ADP,ATP carrier protein 1, mitochondrial OS=Arabidopsis thaliana OX=3702 GN=AAC1 PE=1 SV=2
P16127	Magnesium-chelatase subunit ChlI-1, chloroplastic OS=Arabidopsis thaliana OX=3702 GN=CHLI1 PE=1 SV=1	57.5472	29	43	19	1	424	46.241	6.47	121.912	29
Protein Group ID	# Proteins	# Unique Peptides	# Peptides	# PSMs	Group Description
156	1	19	29	43	[Master Protein] Magnesium-chelatase subunit ChlI-1, chloroplastic OS=Arabidopsis thaliana OX=3702 GN=CHLI1 PE=1 SV=1
P29514	Tubulin beta-6 chain OS=Arabidopsis thaliana OX=3702 GN=TUBB6 PE=2 SV=1	44.3207	21	42	1	1	449	50.553	4.82	121.732	21
Protein Group ID	# Proteins	# Unique Peptides	# Peptides	# PSMs	Group Description
388	1	1	21	42	[Master Protein] Tubulin beta-6 chain OS=Arabidopsis thaliana OX=3702 GN=TUBB6 PE=2 SV=1
B9DHK3	AT5G14540 protein OS=Arabidopsis thaliana OX=3702 GN=At5g14540 PE=1 SV=1	42.2303	25	40	25	1	547	59.061	6.37	120.185	25
Protein Group ID	# Proteins	# Unique Peptides	# Peptides	# PSMs	Group Description
1733	1	25	25	40	[Master Protein] AT5G14540 protein OS=Arabidopsis thaliana OX=3702 GN=At5g14540 PE=1 SV=1
Q9LHA8	Heat shock 70 kDa protein 4 OS=Arabidopsis thaliana OX=3702 GN=HSP70-4 PE=1 SV=1	38.9231	27	39	7	1	650	71.057	5.25	119.347	27
Protein Group ID	# Proteins	# Unique Peptides	# Peptides	# PSMs	Group Description
858	2	7	27	39	[Master Protein] Heat shock 70 kDa protein 4 OS=Arabidopsis thaliana OX=3702 GN=HSP70-4 PE=1 SV=1
Q9SXJ7	Chaperone protein ClpC2, chloroplastic OS=Arabidopsis thaliana OX=3702 GN=CLPC2 PE=1 SV=1	36.1345	31	41	5	1	952	105.674	6.42	118.873	31
Protein Group ID	# Proteins	# Unique Peptides	# Peptides	# PSMs	Group Description
803	2	5	31	41	[Master Protein] Chaperone protein ClpC2, chloroplastic OS=Arabidopsis thaliana OX=3702 GN=CLPC2 PE=1 SV=1
P21238	Chaperonin 60 subunit alpha 1, chloroplastic OS=Arabidopsis thaliana OX=3702 GN=CPN60A1 PE=1 SV=2	50.1706	26	36	25	1	586	62.034	5.19	118.427	26
Protein Group ID	# Proteins	# Unique Peptides	# Peptides	# PSMs	Group Description
624	1	25	26	36	[Master Protein] Chaperonin 60 subunit alpha 1, chloroplastic OS=Arabidopsis thaliana OX=3702 GN=CPN60A1 PE=1 SV=2
Q39141	Chlorophyll a-b binding protein, chloroplastic OS=Arabidopsis thaliana OX=3702 GN=Lhb1B2 PE=1 SV=1	63.7736	11	39	1	1	265	28.036	5.44	118.181	11
Protein Group ID	# Proteins	# Unique Peptides	# Peptides	# PSMs	Group Description
423	1	1	11	39	[Master Protein] Chlorophyll a-b binding protein, chloroplastic OS=Arabidopsis thaliana OX=3702 GN=Lhb1B2 PE=1 SV=1
Q9CA67	Geranylgeranyl diphosphate reductase, chloroplastic OS=Arabidopsis thaliana OX=3702 GN=CHLP PE=1 SV=1	51.8201	22	38	22	1	467	51.805	8.91	117.702	22
Protein Group ID	# Proteins	# Unique Peptides	# Peptides	# PSMs	Group Description
1288	1	22	22	38	[Master Protein] Geranylgeranyl diphosphate reductase, chloroplastic OS=Arabidopsis thaliana OX=3702 GN=CHLP PE=1 SV=1
A0A1I9LPZ1	Uncharacterized protein OS=Arabidopsis thaliana OX=3702 GN=At3g50370 PE=1 SV=1	23.1481	39	46	39	1	2160	236.616	6.64	117.17	39
Protein Group ID	# Proteins	# Unique Peptides	# Peptides	# PSMs	Group Description
1357	2	39	39	46	[Master Protein] Uncharacterized protein OS=Arabidopsis thaliana OX=3702 GN=At3g50370 PE=1 SV=1
Q38942	Protein RAE1 OS=Arabidopsis thaliana OX=3702 GN=RAE1 PE=1 SV=2	59.5989	19	37	19	1	349	38.244	8.37	116.442	19
Protein Group ID	# Proteins	# Unique Peptides	# Peptides	# PSMs	Group Description
1466	1	19	19	37	[Master Protein] Protein RAE1 OS=Arabidopsis thaliana OX=3702 GN=RAE1 PE=1 SV=2
Q9ZU48	Expressed protein OS=Arabidopsis thaliana OX=3702 GN=PDE331 PE=1 SV=2	33.8889	19	38	19	1	720	77.289	6.05	115.841	19
Protein Group ID	# Proteins	# Unique Peptides	# Peptides	# PSMs	Group Description
914	1	19	19	38	[Master Protein] Expressed protein OS=Arabidopsis thaliana OX=3702 GN=PDE331 PE=1 SV=2
P21240	Chaperonin 60 subunit beta 1, chloroplastic OS=Arabidopsis thaliana OX=3702 GN=CPN60B1 PE=1 SV=3	53.8333	30	37	6	1	600	63.77	6.51	113.768	30
Protein Group ID	# Proteins	# Unique Peptides	# Peptides	# PSMs	Group Description
1153	2	6	30	37	[Master Protein] Chaperonin 60 subunit beta 1, chloroplastic OS=Arabidopsis thaliana OX=3702 GN=CPN60B1 PE=1 SV=3
Q93W28	Uncharacterized protein At4g15545 OS=Arabidopsis thaliana OX=3702 GN=At4g15545 PE=1 SV=1	74.7774	22	36	22	1	337	37.184	5.01	113.538	22
Protein Group ID	# Proteins	# Unique Peptides	# Peptides	# PSMs	Group Description
2024	1	22	22	36	[Master Protein] Uncharacterized protein At4g15545 OS=Arabidopsis thaliana OX=3702 GN=At4g15545 PE=1 SV=1
Q39142	Chlorophyll a-b binding protein, chloroplastic OS=Arabidopsis thaliana OX=3702 GN=Lhb1B1 PE=1 SV=1	59.3985	9	36	1	1	266	28.152	5.27	111.494	9
Protein Group ID	# Proteins	# Unique Peptides	# Peptides	# PSMs	Group Description
55	1	1	9	36	[Master Protein] Chlorophyll a-b binding protein, chloroplastic OS=Arabidopsis thaliana OX=3702 GN=Lhb1B1 PE=1 SV=1
Q00218	Phospho-2-dehydro-3-deoxyheptonate aldolase 2, chloroplastic OS=Arabidopsis thaliana OX=3702 GN=DHS2 PE=2 SV=2	57.3964	27	39	21	1	507	56.113	8.78	111.373	27
Protein Group ID	# Proteins	# Unique Peptides	# Peptides	# PSMs	Group Description
2100	2	21	27	39	[Master Protein] Phospho-2-dehydro-3-deoxyheptonate aldolase 2, chloroplastic OS=Arabidopsis thaliana OX=3702 GN=DHS2 PE=2 SV=2
A0A1P8AZ91	Chlorophyll a-b binding protein, chloroplastic OS=Arabidopsis thaliana OX=3702 GN=LHCB2.1 PE=1 SV=1	40.0631	9	36	5	1	317	35.131	7.02	110.649	9
Protein Group ID	# Proteins	# Unique Peptides	# Peptides	# PSMs	Group Description
483	5	5	9	36	[Master Protein] Chlorophyll a-b binding protein, chloroplastic OS=Arabidopsis thaliana OX=3702 GN=LHCB2.1 PE=1 SV=1
Q76E23	Eukaryotic translation initiation factor 4G OS=Arabidopsis thaliana OX=3702 GN=EIF4G PE=1 SV=2	29.5889	34	42	2	1	1727	187.804	7.71	108.665	34
Protein Group ID	# Proteins	# Unique Peptides	# Peptides	# PSMs	Group Description
714	1	2	34	42	[Master Protein] Eukaryotic translation initiation factor 4G OS=Arabidopsis thaliana OX=3702 GN=EIF4G PE=1 SV=2
F4HY33	Calcium-binding EF hand family protein OS=Arabidopsis thaliana OX=3702 GN=At1g21630 PE=1 SV=1	36.2069	30	36	29	1	1218	131.77	5.63	108.412	30
Protein Group ID	# Proteins	# Unique Peptides	# Peptides	# PSMs	Group Description
1723	4	29	30	36	[Master Protein] Calcium-binding EF hand family protein OS=Arabidopsis thaliana OX=3702 GN=At1g21630 PE=1 SV=1
Q0WW84	Polyadenylate-binding protein RBP47B OS=Arabidopsis thaliana OX=3702 GN=RBP47B PE=1 SV=1	36.092	18	33	12	1	435	48.089	6.57	106.537	18
Protein Group ID	# Proteins	# Unique Peptides	# Peptides	# PSMs	Group Description
1652	1	12	18	33	[Master Protein] Polyadenylate-binding protein RBP47B OS=Arabidopsis thaliana OX=3702 GN=RBP47B PE=1 SV=1
Q9ASS2	Protein FREE1 OS=Arabidopsis thaliana OX=3702 GN=FREE1 PE=1 SV=1	44.7587	29	36	29	1	601	65.355	6.79	106.32	29
Protein Group ID	# Proteins	# Unique Peptides	# Peptides	# PSMs	Group Description
1196	1	29	29	36	[Master Protein] Protein FREE1 OS=Arabidopsis thaliana OX=3702 GN=FREE1 PE=1 SV=1
Q0WLY0	KH domain-containing protein OS=Arabidopsis thaliana OX=3702 GN=At1g33680 PE=1 SV=1	37.2215	24	34	23	1	763	80.39	4.82	105.766	24
Protein Group ID	# Proteins	# Unique Peptides	# Peptides	# PSMs	Group Description
167	1	23	24	34	[Master Protein] KH domain-containing protein OS=Arabidopsis thaliana OX=3702 GN=At1g33680 PE=1 SV=1
A8MR97	Eukaryotic translation initiation factor 4G OS=Arabidopsis thaliana OX=3702 GN=EIF4G PE=1 SV=1	27.9745	33	41	1	1	1723	187.434	7.71	105.234	33
Protein Group ID	# Proteins	# Unique Peptides	# Peptides	# PSMs	Group Description
361	1	1	33	41	[Master Protein] Eukaryotic translation initiation factor 4G OS=Arabidopsis thaliana OX=3702 GN=EIF4G PE=1 SV=1
Q07473	Chlorophyll a-b binding protein CP29.1, chloroplastic OS=Arabidopsis thaliana OX=3702 GN=LHCB4.1 PE=1 SV=1	37.2414	12	33	6	1	290	31.12	6.14	105.006	12
Protein Group ID	# Proteins	# Unique Peptides	# Peptides	# PSMs	Group Description
303	1	6	12	33	[Master Protein] Chlorophyll a-b binding protein CP29.1, chloroplastic OS=Arabidopsis thaliana OX=3702 GN=LHCB4.1 PE=1 SV=1
Q8LPR9	Protein TIC110, chloroplastic OS=Arabidopsis thaliana OX=3702 GN=TIC110 PE=1 SV=1	37.1063	32	35	32	1	1016	112.051	5.97	103.882	32
Protein Group ID	# Proteins	# Unique Peptides	# Peptides	# PSMs	Group Description
516	1	32	32	35	[Master Protein] Protein TIC110, chloroplastic OS=Arabidopsis thaliana OX=3702 GN=TIC110 PE=1 SV=1
P53496	Actin-11 OS=Arabidopsis thaliana OX=3702 GN=ACT11 PE=1 SV=1	44.0318	18	36	1	1	377	41.648	5.39	102.959	18
Protein Group ID	# Proteins	# Unique Peptides	# Peptides	# PSMs	Group Description
1680	3	1	18	36	[Master Protein] Actin-11 OS=Arabidopsis thaliana OX=3702 GN=ACT11 PE=1 SV=1
Q9LR30	Glutamate--glyoxylate aminotransferase 1 OS=Arabidopsis thaliana OX=3702 GN=GGAT1 PE=1 SV=1	58.6279	25	34	25	1	481	53.267	6.89	102.9	25
Protein Group ID	# Proteins	# Unique Peptides	# Peptides	# PSMs	Group Description
1586	2	25	25	34	[Master Protein] Glutamate--glyoxylate aminotransferase 1 OS=Arabidopsis thaliana OX=3702 GN=GGAT1 PE=1 SV=1
P20649	ATPase 1, plasma membrane-type OS=Arabidopsis thaliana OX=3702 GN=AHA1 PE=1 SV=3	31.0854	28	36	7	1	949	104.158	6.7	102.782	28
Protein Group ID	# Proteins	# Unique Peptides	# Peptides	# PSMs	Group Description
271	13	7	28	36	[Master Protein] ATPase 1, plasma membrane-type OS=Arabidopsis thaliana OX=3702 GN=AHA1 PE=1 SV=3
F4JPJ7	Plasma membrane ATPase OS=Arabidopsis thaliana OX=3702 GN=HA2 PE=1 SV=1	29.8675	27	34	6	1	981	108.247	7.14	102.276	27
Protein Group ID	# Proteins	# Unique Peptides	# Peptides	# PSMs	Group Description
159	13	6	27	34	[Master Protein] Plasma membrane ATPase OS=Arabidopsis thaliana OX=3702 GN=HA2 PE=1 SV=1
B9DHQ0	Tubulin alpha-5 chain OS=Arabidopsis thaliana OX=3702 GN=TUBA5 PE=1 SV=2	42	17	32	5	1	450	49.622	5.1	101.795	17
Protein Group ID	# Proteins	# Unique Peptides	# Peptides	# PSMs	Group Description
1440	1	5	17	32	[Master Protein] Tubulin alpha-5 chain OS=Arabidopsis thaliana OX=3702 GN=TUBA5 PE=1 SV=2
Q9LKR3	Heat shock 70 kDa protein BIP1 OS=Arabidopsis thaliana OX=3702 GN=BIP1 PE=1 SV=1	35.8744	22	33	19	1	669	73.584	5.17	101.074	22
Protein Group ID	# Proteins	# Unique Peptides	# Peptides	# PSMs	Group Description
1963	5	19	22	33	[Master Protein] Heat shock 70 kDa protein BIP1 OS=Arabidopsis thaliana OX=3702 GN=BIP1 PE=1 SV=1
P83483	ATP synthase subunit beta-1, mitochondrial OS=Arabidopsis thaliana OX=3702 GN=At5g08670 PE=1 SV=1	59.5324	21	30	1	1	556	59.634	6.62	100.255	21
Protein Group ID	# Proteins	# Unique Peptides	# Peptides	# PSMs	Group Description
1193	2	1	21	30	[Master Protein] ATP synthase subunit beta-1, mitochondrial OS=Arabidopsis thaliana OX=3702 GN=At5g08670 PE=1 SV=1
Q9STF2	Protein PLASTID TRANSCRIPTIONALLY ACTIVE 16, chloroplastic OS=Arabidopsis thaliana OX=3702 GN=PTAC16 PE=1 SV=1	59.2157	26	33	26	1	510	54.325	8.91	99.861	26
Protein Group ID	# Proteins	# Unique Peptides	# Peptides	# PSMs	Group Description
1922	1	26	26	33	[Master Protein] Protein PLASTID TRANSCRIPTIONALLY ACTIVE 16, chloroplastic OS=Arabidopsis thaliana OX=3702 GN=PTAC16 PE=1 SV=1
P0CJ46	Actin-1 OS=Arabidopsis thaliana OX=3702 GN=ACT1 PE=1 SV=1	55.1724	21	35	5	1	377	41.771	5.49	99.8541	21
Protein Group ID	# Proteins	# Unique Peptides	# Peptides	# PSMs	Group Description
818	2	5	21	35	[Master Protein] Actin-1 OS=Arabidopsis thaliana OX=3702 GN=ACT1 PE=1 SV=1
Q9ASR1	Elongation factor 2 OS=Arabidopsis thaliana OX=3702 GN=LOS1 PE=1 SV=1	37.9597	24	31	24	1	843	93.83	6.25	98.9041	24
Protein Group ID	# Proteins	# Unique Peptides	# Peptides	# PSMs	Group Description
1510	4	24	24	31	[Master Protein] Elongation factor 2 OS=Arabidopsis thaliana OX=3702 GN=LOS1 PE=1 SV=1
Q9C5A9	ATP synthase subunit beta-3, mitochondrial OS=Arabidopsis thaliana OX=3702 GN=At5g08680 PE=1 SV=1	59.2129	21	30	1	1	559	59.822	6.49	97.7568	21
Protein Group ID	# Proteins	# Unique Peptides	# Peptides	# PSMs	Group Description
1125	1	1	21	30	[Master Protein] ATP synthase subunit beta-3, mitochondrial OS=Arabidopsis thaliana OX=3702 GN=At5g08680 PE=1 SV=1
Q940V1	AT4g39960/T5J17_130 OS=Arabidopsis thaliana OX=3702 GN=DJA5 PE=1 SV=1	57.9418	24	32	15	1	447	48.001	9.06	97.3936	24
Protein Group ID	# Proteins	# Unique Peptides	# Peptides	# PSMs	Group Description
831	1	15	24	32	[Master Protein] AT4g39960/T5J17_130 OS=Arabidopsis thaliana OX=3702 GN=DJA5 PE=1 SV=1
Q9LJE4	Chaperonin 60 subunit beta 2, chloroplastic OS=Arabidopsis thaliana OX=3702 GN=CPN60B2 PE=1 SV=1	48.8255	26	32	2	1	596	63.302	5.73	96.9329	26
Protein Group ID	# Proteins	# Unique Peptides	# Peptides	# PSMs	Group Description
1413	1	2	26	32	[Master Protein] Chaperonin 60 subunit beta 2, chloroplastic OS=Arabidopsis thaliana OX=3702 GN=CPN60B2 PE=1 SV=1
Q93W03	AT3g56130/F18O21_90 OS=Arabidopsis thaliana OX=3702 GN=At3g56130 PE=1 SV=1	70.1068	16	30	16	1	281	29.558	8.72	96.6043	16
Protein Group ID	# Proteins	# Unique Peptides	# Peptides	# PSMs	Group Description
783	5	16	16	30	[Master Protein] AT3g56130/F18O21_90 OS=Arabidopsis thaliana OX=3702 GN=At3g56130 PE=1 SV=1
Q8RY25	Nuclear pore complex protein NUP98A OS=Arabidopsis thaliana OX=3702 GN=NUP98A PE=1 SV=1	26.8972	31	36	31	1	1041	106.243	8.79	96.1075	31
Protein Group ID	# Proteins	# Unique Peptides	# Peptides	# PSMs	Group Description
787	3	31	31	36	[Master Protein] Nuclear pore complex protein NUP98A OS=Arabidopsis thaliana OX=3702 GN=NUP98A PE=1 SV=1
Q9SHE8	Photosystem I reaction center subunit III, chloroplastic OS=Arabidopsis thaliana OX=3702 GN=PSAF PE=1 SV=1	46.1538	13	31	13	1	221	24.158	9.54	95.5873	13
Protein Group ID	# Proteins	# Unique Peptides	# Peptides	# PSMs	Group Description
237	1	13	13	31	[Master Protein] Photosystem I reaction center subunit III, chloroplastic OS=Arabidopsis thaliana OX=3702 GN=PSAF PE=1 SV=1
Q96318	12S seed storage protein CRC OS=Arabidopsis thaliana OX=3702 GN=CRC PE=1 SV=1	42.5573	17	27	17	1	524	58.199	6.99	95.2486	17
Protein Group ID	# Proteins	# Unique Peptides	# Peptides	# PSMs	Group Description
1134	3	17	17	27	[Master Protein] 12S seed storage protein CRC OS=Arabidopsis thaliana OX=3702 GN=CRC PE=1 SV=1
Q93YZ7	Acetolactate synthase small subunit 2, chloroplastic OS=Arabidopsis thaliana OX=3702 GN=At2g31810 PE=1 SV=1	54.3788	25	30	25	1	491	53.839	8.97	94.1899	25
Protein Group ID	# Proteins	# Unique Peptides	# Peptides	# PSMs	Group Description
1343	1	25	25	30	[Master Protein] Acetolactate synthase small subunit 2, chloroplastic OS=Arabidopsis thaliana OX=3702 GN=At2g31810 PE=1 SV=1
O50008	5-methyltetrahydropteroyltriglutamate--homocysteine methyltransferase 1 OS=Arabidopsis thaliana OX=3702 GN=MS1 PE=1 SV=1	31.5033	20	30	20	1	765	84.304	6.51	93.5385	20
Protein Group ID	# Proteins	# Unique Peptides	# Peptides	# PSMs	Group Description
1604	3	20	20	30	[Master Protein] 5-methyltetrahydropteroyltriglutamate--homocysteine methyltransferase 1 OS=Arabidopsis thaliana OX=3702 GN=MS1 PE=1 SV=1
Q42290	Probable mitochondrial-processing peptidase subunit beta, mitochondrial OS=Arabidopsis thaliana OX=3702 GN=MPPbeta PE=1 SV=2	57.8154	22	29	22	1	531	59.123	6.79	93.2808	22
Protein Group ID	# Proteins	# Unique Peptides	# Peptides	# PSMs	Group Description
98	1	22	22	29	[Master Protein] Probable mitochondrial-processing peptidase subunit beta, mitochondrial OS=Arabidopsis thaliana OX=3702 GN=MPPbeta PE=1 SV=2
Q9CAI7	Eukaryotic initiation factor 4A-3 OS=Arabidopsis thaliana OX=3702 GN=TIF4A-3 PE=1 SV=1	32.6087	14	32	1	1	414	46.741	5.33	93.1099	14
Protein Group ID	# Proteins	# Unique Peptides	# Peptides	# PSMs	Group Description
1240	1	1	14	32	[Master Protein] Eukaryotic initiation factor 4A-3 OS=Arabidopsis thaliana OX=3702 GN=TIF4A-3 PE=1 SV=1
Q9LM78	Calcium-binding EF hand family protein OS=Arabidopsis thaliana OX=3702 GN=At1g20760 PE=1 SV=1	30.6183	27	31	26	1	1019	109.751	5.12	92.8649	27
Protein Group ID	# Proteins	# Unique Peptides	# Peptides	# PSMs	Group Description
916	1	26	27	31	[Master Protein] Calcium-binding EF hand family protein OS=Arabidopsis thaliana OX=3702 GN=At1g20760 PE=1 SV=1
P22954	Heat shock 70 kDa protein 2 OS=Arabidopsis thaliana OX=3702 GN=HSP70-2 PE=1 SV=2	29.5559	19	29	1	1	653	71.342	5.12	90.0399	19
Protein Group ID	# Proteins	# Unique Peptides	# Peptides	# PSMs	Group Description
1211	2	1	19	29	[Master Protein] Heat shock 70 kDa protein 2 OS=Arabidopsis thaliana OX=3702 GN=HSP70-2 PE=1 SV=2
Q8VZ68	Is a member of the PF|00364 Biotin-requiring enzymes family OS=Arabidopsis thaliana OX=3702 GN=At1g52670 PE=1 SV=1	61.6788	13	26	13	1	274	29.556	8.38	89.5589	13
Protein Group ID	# Proteins	# Unique Peptides	# Peptides	# PSMs	Group Description
772	1	13	13	26	[Master Protein] Is a member of the PF|00364 Biotin-requiring enzymes family OS=Arabidopsis thaliana OX=3702 GN=At1g52670 PE=1 SV=1
Q0WPK4	Protein PAT1 homolog OS=Arabidopsis thaliana OX=3702 GN=PAT1 PE=1 SV=1	37.2005	19	26	19	1	793	88.784	6.6	89.0015	19
Protein Group ID	# Proteins	# Unique Peptides	# Peptides	# PSMs	Group Description
9	1	19	19	26	[Master Protein] Protein PAT1 homolog OS=Arabidopsis thaliana OX=3702 GN=PAT1 PE=1 SV=1
Q8RWV9	Zinc finger CCCH domain protein OS=Arabidopsis thaliana OX=3702 GN=HDC1 PE=1 SV=1	40.1961	27	34	27	1	918	104.089	7.46	88.2225	27
Protein Group ID	# Proteins	# Unique Peptides	# Peptides	# PSMs	Group Description
296	1	27	27	34	[Master Protein] Zinc finger CCCH domain protein OS=Arabidopsis thaliana OX=3702 GN=HDC1 PE=1 SV=1
Q9FN48	Calcium sensing receptor, chloroplastic OS=Arabidopsis thaliana OX=3702 GN=CAS PE=1 SV=1	49.6124	17	24	17	1	387	41.26	9.39	88.0581	17
Protein Group ID	# Proteins	# Unique Peptides	# Peptides	# PSMs	Group Description
1593	2	17	17	24	[Master Protein] Calcium sensing receptor, chloroplastic OS=Arabidopsis thaliana OX=3702 GN=CAS PE=1 SV=1
Q38814	Thiamine thiazole synthase, chloroplastic OS=Arabidopsis thaliana OX=3702 GN=THI1 PE=1 SV=1	37.2493	10	30	10	1	349	36.641	6.23	87.7162	10
Protein Group ID	# Proteins	# Unique Peptides	# Peptides	# PSMs	Group Description
1806	1	10	10	30	[Master Protein] Thiamine thiazole synthase, chloroplastic OS=Arabidopsis thaliana OX=3702 GN=THI1 PE=1 SV=1
A0A1P8ATL2	Chloroplast RNA binding protein OS=Arabidopsis thaliana OX=3702 GN=CRB PE=1 SV=1	56.4644	18	29	18	1	379	43.239	7.12	87.4049	18
Protein Group ID	# Proteins	# Unique Peptides	# Peptides	# PSMs	Group Description
597	2	18	18	29	[Master Protein] Chloroplast RNA binding protein OS=Arabidopsis thaliana OX=3702 GN=CRB PE=1 SV=1
Q0WUY5	Flocculation protein (DUF1296) OS=Arabidopsis thaliana OX=3702 GN=At3g07660 PE=1 SV=1	26.7539	21	29	21	1	841	90.021	6.92	86.7817	21
Protein Group ID	# Proteins	# Unique Peptides	# Peptides	# PSMs	Group Description
118	1	21	21	29	[Master Protein] Flocculation protein (DUF1296) OS=Arabidopsis thaliana OX=3702 GN=At3g07660 PE=1 SV=1
P25857	Glyceraldehyde-3-phosphate dehydrogenase GAPB, chloroplastic OS=Arabidopsis thaliana OX=3702 GN=GAPB PE=1 SV=2	41.1633	20	28	15	1	447	47.63	6.8	86.0482	20
Protein Group ID	# Proteins	# Unique Peptides	# Peptides	# PSMs	Group Description
2098	1	15	20	28	[Master Protein] Glyceraldehyde-3-phosphate dehydrogenase GAPB, chloroplastic OS=Arabidopsis thaliana OX=3702 GN=GAPB PE=1 SV=2
Q8RXK6	DEAD-box ATP-dependent RNA helicase 8 OS=Arabidopsis thaliana OX=3702 GN=RH8 PE=2 SV=1	48.1188	21	29	16	1	505	57.651	8.15	86.0187	21
Protein Group ID	# Proteins	# Unique Peptides	# Peptides	# PSMs	Group Description
539	1	16	21	29	[Master Protein] DEAD-box ATP-dependent RNA helicase 8 OS=Arabidopsis thaliana OX=3702 GN=RH8 PE=2 SV=1
Q9XF88	Chlorophyll a-b binding protein CP29.2, chloroplastic OS=Arabidopsis thaliana OX=3702 GN=LHCB4.2 PE=1 SV=1	51.2195	15	27	9	1	287	31.174	6.24	85.9751	15
Protein Group ID	# Proteins	# Unique Peptides	# Peptides	# PSMs	Group Description
1344	1	9	15	27	[Master Protein] Chlorophyll a-b binding protein CP29.2, chloroplastic OS=Arabidopsis thaliana OX=3702 GN=LHCB4.2 PE=1 SV=1
P25856	Glyceraldehyde-3-phosphate dehydrogenase GAPA1, chloroplastic OS=Arabidopsis thaliana OX=3702 GN=GAPA1 PE=1 SV=3	50	20	30	4	1	396	42.463	7.75	85.9112	20
Protein Group ID	# Proteins	# Unique Peptides	# Peptides	# PSMs	Group Description
154	2	4	20	31	[Master Protein] Glyceraldehyde-3-phosphate dehydrogenase GAPA1, chloroplastic OS=Arabidopsis thaliana OX=3702 GN=GAPA1 PE=1 SV=3
Q9LUT2	S-adenosylmethionine synthase 4 OS=Arabidopsis thaliana OX=3702 GN=METK4 PE=1 SV=1	57.7608	17	26	9	1	393	42.769	5.81	85.3906	17
Protein Group ID	# Proteins	# Unique Peptides	# Peptides	# PSMs	Group Description
672	1	9	17	26	[Master Protein] S-adenosylmethionine synthase 4 OS=Arabidopsis thaliana OX=3702 GN=METK4 PE=1 SV=1
O23654	V-type proton ATPase catalytic subunit A OS=Arabidopsis thaliana OX=3702 GN=VHA-A PE=1 SV=1	43.0177	20	27	20	1	623	68.769	5.24	84.8298	20
Protein Group ID	# Proteins	# Unique Peptides	# Peptides	# PSMs	Group Description
2059	1	20	20	27	[Master Protein] V-type proton ATPase catalytic subunit A OS=Arabidopsis thaliana OX=3702 GN=VHA-A PE=1 SV=1
B3H7F6	Time for coffee OS=Arabidopsis thaliana OX=3702 GN=TIC PE=1 SV=1	23.9871	27	31	27	1	1555	164.829	9.69	84.3029	27
Protein Group ID	# Proteins	# Unique Peptides	# Peptides	# PSMs	Group Description
36	3	27	27	31	[Master Protein] Time for coffee OS=Arabidopsis thaliana OX=3702 GN=TIC PE=1 SV=1
Q9LD57	Phosphoglycerate kinase 1, chloroplastic OS=Arabidopsis thaliana OX=3702 GN=PGK1 PE=1 SV=1	54.4699	23	28	13	1	481	50.081	6.24	84.237	23
Protein Group ID	# Proteins	# Unique Peptides	# Peptides	# PSMs	Group Description
1034	1	13	23	28	[Master Protein] Phosphoglycerate kinase 1, chloroplastic OS=Arabidopsis thaliana OX=3702 GN=PGK1 PE=1 SV=1
O82762	F17H15.1/F17H15.1 OS=Arabidopsis thaliana OX=3702 GN=At2g25970 PE=1 SV=1	37.0253	15	29	15	1	632	64.567	5.49	84.1902	15
Protein Group ID	# Proteins	# Unique Peptides	# Peptides	# PSMs	Group Description
1664	1	15	15	29	[Master Protein] F17H15.1/F17H15.1 OS=Arabidopsis thaliana OX=3702 GN=At2g25970 PE=1 SV=1
Q01667	Chlorophyll a-b binding protein 6, chloroplastic OS=Arabidopsis thaliana OX=3702 GN=LHCA1 PE=1 SV=1	27.3859	11	29	11	1	241	25.979	6.68	83.7313	11
Protein Group ID	# Proteins	# Unique Peptides	# Peptides	# PSMs	Group Description
193	4	11	11	29	[Master Protein] Chlorophyll a-b binding protein 6, chloroplastic OS=Arabidopsis thaliana OX=3702 GN=LHCA1 PE=1 SV=1
O49299	Probable phosphoglucomutase, cytoplasmic 1 OS=Arabidopsis thaliana OX=3702 GN=At1g23190 PE=2 SV=2	56.6038	25	31	14	1	583	63.131	6.3	83.3602	25
Protein Group ID	# Proteins	# Unique Peptides	# Peptides	# PSMs	Group Description
825	1	14	25	31	[Master Protein] Probable phosphoglucomutase, cytoplasmic 1 OS=Arabidopsis thaliana OX=3702 GN=At1g23190 PE=2 SV=2
A0A2P2CLF9	ATP synthase subunit alpha OS=Arabidopsis thaliana OX=3702 GN=atp1 PE=3 SV=1	43.9842	22	30	18	1	507	55.069	6.33	81.0089	22
Protein Group ID	# Proteins	# Unique Peptides	# Peptides	# PSMs	Group Description
5	3	18	22	30	[Master Protein] ATP synthase subunit alpha OS=Arabidopsis thaliana OX=3702 GN=atp1 PE=3 SV=1
F4J8D3	Protein TPLATE OS=Arabidopsis thaliana OX=3702 GN=TPLATE PE=1 SV=1	25.2551	25	29	25	1	1176	130.825	5.96	80.3387	25
Protein Group ID	# Proteins	# Unique Peptides	# Peptides	# PSMs	Group Description
1525	4	25	25	30	[Master Protein] Protein TPLATE OS=Arabidopsis thaliana OX=3702 GN=TPLATE PE=1 SV=1
Q8GUM2	Heat shock 70 kDa protein 9, mitochondrial OS=Arabidopsis thaliana OX=3702 GN=HSP70-9 PE=1 SV=1	36.3636	20	27	17	1	682	73.03	5.62	80.0256	20
Protein Group ID	# Proteins	# Unique Peptides	# Peptides	# PSMs	Group Description
1164	1	17	20	27	[Master Protein] Heat shock 70 kDa protein 9, mitochondrial OS=Arabidopsis thaliana OX=3702 GN=HSP70-9 PE=1 SV=1
O04379mut	Protein argonaute 1 OS=Arabidopsis thaliana OX=3702 GN=AGO1 PE=1 SV=1	7.12303	8	31	7	1	1081	119.382	9.33	79.6129	8
Protein Group ID	# Proteins	# Unique Peptides	# Peptides	# PSMs	Group Description
426	3	7	8	31	[Master Protein] Protein argonaute 1 OS=Arabidopsis thaliana OX=3702 GN=AGO1 PE=1 SV=1
P56765	Acetyl-coenzyme A carboxylase carboxyl transferase subunit beta, chloroplastic OS=Arabidopsis thaliana OX=3702 GN=accD PE=1 SV=2	48.3607	23	27	23	1	488	55.6	6.24	78.9342	23
Protein Group ID	# Proteins	# Unique Peptides	# Peptides	# PSMs	Group Description
1393	1	23	23	27	[Master Protein] Acetyl-coenzyme A carboxylase carboxyl transferase subunit beta, chloroplastic OS=Arabidopsis thaliana OX=3702 GN=accD PE=1 SV=2
Q9ASS6	Photosynthetic NDH subunit of lumenal location 5, chloroplastic OS=Arabidopsis thaliana OX=3702 GN=PNSL5 PE=1 SV=1	52.8958	12	24	11	1	259	28.288	9.31	78.5962	12
Protein Group ID	# Proteins	# Unique Peptides	# Peptides	# PSMs	Group Description
1265	5	11	12	24	[Master Protein] Photosynthetic NDH subunit of lumenal location 5, chloroplastic OS=Arabidopsis thaliana OX=3702 GN=PNSL5 PE=1 SV=1
Q84W89	DEAD-box ATP-dependent RNA helicase 37 OS=Arabidopsis thaliana OX=3702 GN=RH37 PE=2 SV=2	33.8073	21	28	9	1	633	67.585	7.11	78.2224	21
Protein Group ID	# Proteins	# Unique Peptides	# Peptides	# PSMs	Group Description
782	3	9	21	28	[Master Protein] DEAD-box ATP-dependent RNA helicase 37 OS=Arabidopsis thaliana OX=3702 GN=RH37 PE=2 SV=2
Q8W585	ATP-dependent zinc metalloprotease FTSH 8, chloroplastic OS=Arabidopsis thaliana OX=3702 GN=FTSH8 PE=1 SV=1	27.0073	15	24	3	1	685	73.153	5.95	77.6073	15
Protein Group ID	# Proteins	# Unique Peptides	# Peptides	# PSMs	Group Description
768	1	3	15	24	[Master Protein] ATP-dependent zinc metalloprotease FTSH 8, chloroplastic OS=Arabidopsis thaliana OX=3702 GN=FTSH8 PE=1 SV=1
P25851	Fructose-1,6-bisphosphatase 1, chloroplastic OS=Arabidopsis thaliana OX=3702 GN=CFBP1 PE=1 SV=2	31.1751	11	24	11	1	417	45.134	5.4	77.5956	11
Protein Group ID	# Proteins	# Unique Peptides	# Peptides	# PSMs	Group Description
360	1	11	11	24	[Master Protein] Fructose-1,6-bisphosphatase 1, chloroplastic OS=Arabidopsis thaliana OX=3702 GN=CFBP1 PE=1 SV=2
Q9FUY2	Transcriptional corepressor LEUNIG OS=Arabidopsis thaliana OX=3702 GN=LUG PE=1 SV=2	30.9345	19	23	19	1	931	102.169	7.05	75.7716	19
Protein Group ID	# Proteins	# Unique Peptides	# Peptides	# PSMs	Group Description
410	2	19	19	23	[Master Protein] Transcriptional corepressor LEUNIG OS=Arabidopsis thaliana OX=3702 GN=LUG PE=1 SV=2
P42737	Beta carbonic anhydrase 2, chloroplastic OS=Arabidopsis thaliana OX=3702 GN=BCA2 PE=1 SV=3	52.2659	14	23	6	1	331	36.592	7.4	75.2155	14
Protein Group ID	# Proteins	# Unique Peptides	# Peptides	# PSMs	Group Description
1701	4	6	14	23	[Master Protein] Beta carbonic anhydrase 2, chloroplastic OS=Arabidopsis thaliana OX=3702 GN=BCA2 PE=1 SV=3
Q8LPQ9	Flowering time control protein FPA OS=Arabidopsis thaliana OX=3702 GN=FPA PE=1 SV=2	27.192	17	24	17	1	901	99.536	6.99	74.1722	17
Protein Group ID	# Proteins	# Unique Peptides	# Peptides	# PSMs	Group Description
1942	2	17	17	24	[Master Protein] Flowering time control protein FPA OS=Arabidopsis thaliana OX=3702 GN=FPA PE=1 SV=2
Q42533	Biotin carboxyl carrier protein of acetyl-CoA carboxylase 1, chloroplastic OS=Arabidopsis thaliana OX=3702 GN=BCCP1 PE=1 SV=2	42.5	13	28	10	1	280	29.594	9.06	74.0646	13
Protein Group ID	# Proteins	# Unique Peptides	# Peptides	# PSMs	Group Description
286	2	10	13	28	[Master Protein] Biotin carboxyl carrier protein of acetyl-CoA carboxylase 1, chloroplastic OS=Arabidopsis thaliana OX=3702 GN=BCCP1 PE=1 SV=2
Q01908	ATP synthase gamma chain 1, chloroplastic OS=Arabidopsis thaliana OX=3702 GN=ATPC1 PE=1 SV=1	38.3378	17	25	17	1	373	40.886	8	73.5914	17
Protein Group ID	# Proteins	# Unique Peptides	# Peptides	# PSMs	Group Description
373	2	17	17	25	[Master Protein] ATP synthase gamma chain 1, chloroplastic OS=Arabidopsis thaliana OX=3702 GN=ATPC1 PE=1 SV=1
F4JJT9	Aspartate--tRNA ligase, chloroplastic/mitochondrial OS=Arabidopsis thaliana OX=3702 GN=At4g33760 PE=2 SV=1	34.9398	17	23	17	1	664	74.47	7.18	73.5645	17
Protein Group ID	# Proteins	# Unique Peptides	# Peptides	# PSMs	Group Description
1073	2	17	17	23	[Master Protein] Aspartate--tRNA ligase, chloroplastic/mitochondrial OS=Arabidopsis thaliana OX=3702 GN=At4g33760 PE=2 SV=1
Q93ZH3	AT4g11790/T5C23_220 OS=Arabidopsis thaliana OX=3702 GN=At4g11790 PE=1 SV=1	33.86	18	25	18	1	443	47.391	8.98	73.5558	18
Protein Group ID	# Proteins	# Unique Peptides	# Peptides	# PSMs	Group Description
1101	1	18	18	25	[Master Protein] AT4g11790/T5C23_220 OS=Arabidopsis thaliana OX=3702 GN=At4g11790 PE=1 SV=1
P21218	Protochlorophyllide reductase B, chloroplastic OS=Arabidopsis thaliana OX=3702 GN=PORB PE=1 SV=3	42.8928	15	22	12	1	401	43.332	9.16	73.1534	15
Protein Group ID	# Proteins	# Unique Peptides	# Peptides	# PSMs	Group Description
1901	2	12	15	23	[Master Protein] Protochlorophyllide reductase B, chloroplastic OS=Arabidopsis thaliana OX=3702 GN=PORB PE=1 SV=3
Q9FNP1	Peroxisome biogenesis protein 1 OS=Arabidopsis thaliana OX=3702 GN=PEX1 PE=1 SV=2	22.6549	22	27	22	1	1130	123.767	6.35	73.0878	22
Protein Group ID	# Proteins	# Unique Peptides	# Peptides	# PSMs	Group Description
427	4	22	22	27	[Master Protein] Peroxisome biogenesis protein 1 OS=Arabidopsis thaliana OX=3702 GN=PEX1 PE=1 SV=2
Q8W4I9	Protein MEI2-like 1 OS=Arabidopsis thaliana OX=3702 GN=ML1 PE=1 SV=1	28.1967	18	24	18	1	915	100.725	6.98	72.0246	18
Protein Group ID	# Proteins	# Unique Peptides	# Peptides	# PSMs	Group Description
117	2	18	18	24	[Master Protein] Protein MEI2-like 1 OS=Arabidopsis thaliana OX=3702 GN=ML1 PE=1 SV=1
Q9LPR4	2-isopropylmalate synthase 1, chloroplastic OS=Arabidopsis thaliana OX=3702 GN=IPMS1 PE=1 SV=2	39.9366	17	22	8	1	631	68.633	6.6	71.8611	17
Protein Group ID	# Proteins	# Unique Peptides	# Peptides	# PSMs	Group Description
637	1	8	17	22	[Master Protein] 2-isopropylmalate synthase 1, chloroplastic OS=Arabidopsis thaliana OX=3702 GN=IPMS1 PE=1 SV=2
Q8H1Y0	Pyruvate dehydrogenase E1 component subunit alpha-2, mitochondrial OS=Arabidopsis thaliana OX=3702 GN=IAR4 PE=1 SV=2	53.4351	20	25	15	1	393	43.331	7.91	71.7499	20
Protein Group ID	# Proteins	# Unique Peptides	# Peptides	# PSMs	Group Description
1689	1	15	20	25	[Master Protein] Pyruvate dehydrogenase E1 component subunit alpha-2, mitochondrial OS=Arabidopsis thaliana OX=3702 GN=IAR4 PE=1 SV=2
F4I6W4	Phosphoglucomutase (alpha-D-glucose-1,6-bisphosphate-dependent) OS=Arabidopsis thaliana OX=3702 GN=PGM2 PE=1 SV=1	45.9215	20	26	9	1	662	72.512	7.12	71.6736	20
Protein Group ID	# Proteins	# Unique Peptides	# Peptides	# PSMs	Group Description
1933	3	9	20	26	[Master Protein] Phosphoglucomutase (alpha-D-glucose-1,6-bisphosphate-dependent) OS=Arabidopsis thaliana OX=3702 GN=PGM2 PE=1 SV=1
A0A1P8ASL8	GDSL-like Lipase/Acylhydrolase superfamily protein OS=Arabidopsis thaliana OX=3702 GN=At1g29670 PE=1 SV=1	42.2274	14	20	14	1	431	47.7	9.17	71.1489	14
Protein Group ID	# Proteins	# Unique Peptides	# Peptides	# PSMs	Group Description
1956	2	14	14	20	[Master Protein] GDSL-like Lipase/Acylhydrolase superfamily protein OS=Arabidopsis thaliana OX=3702 GN=At1g29670 PE=1 SV=1
Q8VZR8	Formin-like protein (DUF1421) OS=Arabidopsis thaliana OX=3702 GN=At4g28300 PE=1 SV=1	34.6774	13	22	13	1	496	54.073	6.27	70.6138	13
Protein Group ID	# Proteins	# Unique Peptides	# Peptides	# PSMs	Group Description
2091	2	13	13	22	[Master Protein] Formin-like protein (DUF1421) OS=Arabidopsis thaliana OX=3702 GN=At4g28300 PE=1 SV=1
A0A1P8APR6	Glyceraldehyde-3-phosphate dehydrogenase OS=Arabidopsis thaliana OX=3702 GN=GAPA-2 PE=1 SV=1	42.8571	18	25	2	1	441	47.575	8.25	70.3079	18
Protein Group ID	# Proteins	# Unique Peptides	# Peptides	# PSMs	Group Description
1414	3	2	18	25	[Master Protein] Glyceraldehyde-3-phosphate dehydrogenase OS=Arabidopsis thaliana OX=3702 GN=GAPA-2 PE=1 SV=1
Q9LMQ2	Chlorophyll a-b binding protein, chloroplastic OS=Arabidopsis thaliana OX=3702 GN=CHLOROPHYLL PROTEIN 24 PE=1 SV=1	41.4729	9	23	8	1	258	27.505	7.4	70.1576	9
Protein Group ID	# Proteins	# Unique Peptides	# Peptides	# PSMs	Group Description
2077	1	8	9	23	[Master Protein] Chlorophyll a-b binding protein, chloroplastic OS=Arabidopsis thaliana OX=3702 GN=CHLOROPHYLL PROTEIN 24 PE=1 SV=1
F4KIH8	Transducin/WD40 repeat-like superfamily protein OS=Arabidopsis thaliana OX=3702 GN=MXC17.10 PE=1 SV=1	20.5519	21	24	21	1	1377	147.978	6.73	70.1482	21
Protein Group ID	# Proteins	# Unique Peptides	# Peptides	# PSMs	Group Description
160	1	21	21	24	[Master Protein] Transducin/WD40 repeat-like superfamily protein OS=Arabidopsis thaliana OX=3702 GN=MXC17.10 PE=1 SV=1
Q8LA13	DEAD-box ATP-dependent RNA helicase 11 OS=Arabidopsis thaliana OX=3702 GN=RH11 PE=1 SV=1	34.9673	18	24	10	1	612	65.985	6.68	69.6607	18
Protein Group ID	# Proteins	# Unique Peptides	# Peptides	# PSMs	Group Description
1904	3	10	18	24	[Master Protein] DEAD-box ATP-dependent RNA helicase 11 OS=Arabidopsis thaliana OX=3702 GN=RH11 PE=1 SV=1
Q8W4D6	Protein HIGH CHLOROPHYLL FLUORESCENCE PHENOTYPE 173, chloroplastic OS=Arabidopsis thaliana OX=3702 GN=HCF173 PE=1 SV=1	42.8094	22	25	22	1	598	65.668	9.03	69.3036	22
Protein Group ID	# Proteins	# Unique Peptides	# Peptides	# PSMs	Group Description
496	3	22	22	25	[Master Protein] Protein HIGH CHLOROPHYLL FLUORESCENCE PHENOTYPE 173, chloroplastic OS=Arabidopsis thaliana OX=3702 GN=HCF173 PE=1 SV=1
P23686	S-adenosylmethionine synthase 1 OS=Arabidopsis thaliana OX=3702 GN=SAM1 PE=1 SV=2	43.5115	15	22	4	1	393	43.131	5.82	68.1691	15
Protein Group ID	# Proteins	# Unique Peptides	# Peptides	# PSMs	Group Description
739	1	4	15	22	[Master Protein] S-adenosylmethionine synthase 1 OS=Arabidopsis thaliana OX=3702 GN=SAM1 PE=1 SV=2
Q9FGK9	Protein transport protein SEC16A homolog OS=Arabidopsis thaliana OX=3702 GN=MAG5 PE=1 SV=1	18.6667	16	21	15	1	1350	145.789	5.06	67.9221	16
Protein Group ID	# Proteins	# Unique Peptides	# Peptides	# PSMs	Group Description
903	2	15	16	21	[Master Protein] Protein transport protein SEC16A homolog OS=Arabidopsis thaliana OX=3702 GN=MAG5 PE=1 SV=1
P50318	Phosphoglycerate kinase 2, chloroplastic OS=Arabidopsis thaliana OX=3702 GN=At1g56190 PE=1 SV=3	48.954	18	22	6	1	478	49.908	8.27	67.4029	18
Protein Group ID	# Proteins	# Unique Peptides	# Peptides	# PSMs	Group Description
1549	2	6	18	22	[Master Protein] Phosphoglycerate kinase 2, chloroplastic OS=Arabidopsis thaliana OX=3702 GN=At1g56190 PE=1 SV=3
Q6ICX4	Polypyrimidine tract-binding protein homolog 3 OS=Arabidopsis thaliana OX=3702 GN=At1g43190 PE=2 SV=1	45.3704	13	20	13	1	432	48.203	6.83	66.7986	13
Protein Group ID	# Proteins	# Unique Peptides	# Peptides	# PSMs	Group Description
1580	2	13	13	20	[Master Protein] Polypyrimidine tract-binding protein homolog 3 OS=Arabidopsis thaliana OX=3702 GN=At1g43190 PE=2 SV=1
F4J3J5	Proline-rich receptor-like kinase, putative (DUF1421) OS=Arabidopsis thaliana OX=3702 GN=At3g01560 PE=1 SV=1	39.1389	15	22	15	1	511	55.458	6.52	66.685	15
Protein Group ID	# Proteins	# Unique Peptides	# Peptides	# PSMs	Group Description
1502	2	15	15	22	[Master Protein] Proline-rich receptor-like kinase, putative (DUF1421) OS=Arabidopsis thaliana OX=3702 GN=At3g01560 PE=1 SV=1
Q9SJZ7	Chaperone protein dnaJ A6, chloroplastic OS=Arabidopsis thaliana OX=3702 GN=DJA6 PE=2 SV=2	47.5113	21	23	12	1	442	47.731	9.11	66.2535	21
Protein Group ID	# Proteins	# Unique Peptides	# Peptides	# PSMs	Group Description
195	1	12	21	23	[Master Protein] Chaperone protein dnaJ A6, chloroplastic OS=Arabidopsis thaliana OX=3702 GN=DJA6 PE=2 SV=2
Q6NMH5	At3g16760 OS=Arabidopsis thaliana OX=3702 GN=At3g16760 PE=1 SV=1	60	16	20	16	1	475	48.799	9.2	66.1013	16
Protein Group ID	# Proteins	# Unique Peptides	# Peptides	# PSMs	Group Description
758	2	16	16	20	[Master Protein] At3g16760 OS=Arabidopsis thaliana OX=3702 GN=At3g16760 PE=1 SV=1
Q8VYA4	At4g18810 OS=Arabidopsis thaliana OX=3702 GN=At4g18810 PE=1 SV=1	40.4362	18	21	18	1	596	65.427	8.16	65.5665	18
Protein Group ID	# Proteins	# Unique Peptides	# Peptides	# PSMs	Group Description
2078	2	18	18	21	[Master Protein] At4g18810 OS=Arabidopsis thaliana OX=3702 GN=At4g18810 PE=1 SV=1
P27140	Beta carbonic anhydrase 1, chloroplastic OS=Arabidopsis thaliana OX=3702 GN=BCA1 PE=1 SV=2	54.4669	16	23	8	1	347	37.426	5.99	65.4203	16
Protein Group ID	# Proteins	# Unique Peptides	# Peptides	# PSMs	Group Description
1378	2	8	16	23	[Master Protein] Beta carbonic anhydrase 1, chloroplastic OS=Arabidopsis thaliana OX=3702 GN=BCA1 PE=1 SV=2
Q9SI75	Elongation factor G, chloroplastic OS=Arabidopsis thaliana OX=3702 GN=CPEFG PE=1 SV=1	29.2465	16	21	16	1	783	86.003	5.6	65.3103	16
Protein Group ID	# Proteins	# Unique Peptides	# Peptides	# PSMs	Group Description
1293	1	16	16	21	[Master Protein] Elongation factor G, chloroplastic OS=Arabidopsis thaliana OX=3702 GN=CPEFG PE=1 SV=1
Q9SIF2	Heat shock protein 90-5, chloroplastic OS=Arabidopsis thaliana OX=3702 GN=HSP90-5 PE=1 SV=1	37.0513	20	22	17	1	780	88.608	5.01	64.0392	20
Protein Group ID	# Proteins	# Unique Peptides	# Peptides	# PSMs	Group Description
1954	1	17	20	22	[Master Protein] Heat shock protein 90-5, chloroplastic OS=Arabidopsis thaliana OX=3702 GN=HSP90-5 PE=1 SV=1
Q9LJE5	YTH domain-containing protein ECT2 OS=Arabidopsis thaliana OX=3702 GN=ECT2 PE=1 SV=1	34.1829	15	18	14	1	667	72.431	5.96	63.5006	15
Protein Group ID	# Proteins	# Unique Peptides	# Peptides	# PSMs	Group Description
1381	5	14	15	19	[Master Protein] YTH domain-containing protein ECT2 OS=Arabidopsis thaliana OX=3702 GN=ECT2 PE=1 SV=1
P52410	3-oxoacyl-[acyl-carrier-protein] synthase I, chloroplastic OS=Arabidopsis thaliana OX=3702 GN=KAS1 PE=1 SV=2	48.4144	17	21	17	1	473	50.381	8.06	63.4147	17
Protein Group ID	# Proteins	# Unique Peptides	# Peptides	# PSMs	Group Description
1377	2	17	17	21	[Master Protein] 3-oxoacyl-[acyl-carrier-protein] synthase I, chloroplastic OS=Arabidopsis thaliana OX=3702 GN=KAS1 PE=1 SV=2
O22173	Polyadenylate-binding protein 4 OS=Arabidopsis thaliana OX=3702 GN=PAB4 PE=1 SV=1	37.9154	17	20	16	1	662	71.607	6.86	62.3015	17
Protein Group ID	# Proteins	# Unique Peptides	# Peptides	# PSMs	Group Description
2026	2	16	17	20	[Master Protein] Polyadenylate-binding protein 4 OS=Arabidopsis thaliana OX=3702 GN=PAB4 PE=1 SV=1
Q9SEI2	26S proteasome regulatory subunit 6A homolog A OS=Arabidopsis thaliana OX=3702 GN=RPT5A PE=1 SV=1	55.4245	16	21	15	1	424	47.45	5.03	62.1476	16
Protein Group ID	# Proteins	# Unique Peptides	# Peptides	# PSMs	Group Description
113	3	15	16	21	[Master Protein] 26S proteasome regulatory subunit 6A homolog A OS=Arabidopsis thaliana OX=3702 GN=RPT5A PE=1 SV=1
P15455	12S seed storage protein CRA1 OS=Arabidopsis thaliana OX=3702 GN=CRA1 PE=1 SV=2	40.678	15	18	15	1	472	52.563	7.8	61.8392	15
Protein Group ID	# Proteins	# Unique Peptides	# Peptides	# PSMs	Group Description
1333	2	15	15	18	[Master Protein] 12S seed storage protein CRA1 OS=Arabidopsis thaliana OX=3702 GN=CRA1 PE=1 SV=2
Q94BV4	DEAD-box ATP-dependent RNA helicase 6 OS=Arabidopsis thaliana OX=3702 GN=RH6 PE=2 SV=2	41.4773	16	22	8	1	528	60.383	7.59	61.7394	16
Protein Group ID	# Proteins	# Unique Peptides	# Peptides	# PSMs	Group Description
976	1	8	16	22	[Master Protein] DEAD-box ATP-dependent RNA helicase 6 OS=Arabidopsis thaliana OX=3702 GN=RH6 PE=2 SV=2
O48741	Protochlorophyllide reductase C, chloroplastic OS=Arabidopsis thaliana OX=3702 GN=PORC PE=1 SV=1	33.1671	13	19	10	1	401	43.856	9.11	61.1436	13
Protein Group ID	# Proteins	# Unique Peptides	# Peptides	# PSMs	Group Description
336	2	10	13	19	[Master Protein] Protochlorophyllide reductase C, chloroplastic OS=Arabidopsis thaliana OX=3702 GN=PORC PE=1 SV=1
Q8W234	Transcriptional corepressor SEUSS OS=Arabidopsis thaliana OX=3702 GN=SEU PE=1 SV=1	27.5941	17	20	17	1	877	96.172	9.09	61.1318	17
Protein Group ID	# Proteins	# Unique Peptides	# Peptides	# PSMs	Group Description
870	1	17	17	20	[Master Protein] Transcriptional corepressor SEUSS OS=Arabidopsis thaliana OX=3702 GN=SEU PE=1 SV=1
Q9LRR9	(S)-2-hydroxy-acid oxidase GLO1 OS=Arabidopsis thaliana OX=3702 GN=GLO1 PE=1 SV=1	49.8638	14	19	3	1	367	40.316	9.13	60.8966	14
Protein Group ID	# Proteins	# Unique Peptides	# Peptides	# PSMs	Group Description
1884	6	3	14	19	[Master Protein] (S)-2-hydroxy-acid oxidase GLO1 OS=Arabidopsis thaliana OX=3702 GN=GLO1 PE=1 SV=1
Q38799	Pyruvate dehydrogenase E1 component subunit beta-1, mitochondrial OS=Arabidopsis thaliana OX=3702 GN=PDH2 PE=1 SV=2	34.9862	11	18	11	1	363	39.151	5.83	60.7252	11
Protein Group ID	# Proteins	# Unique Peptides	# Peptides	# PSMs	Group Description
888	1	11	11	18	[Master Protein] Pyruvate dehydrogenase E1 component subunit beta-1, mitochondrial OS=Arabidopsis thaliana OX=3702 GN=PDH2 PE=1 SV=2
Q9C5J3	Protein RRC1 OS=Arabidopsis thaliana OX=3702 GN=RRC1 PE=1 SV=1	25.5814	20	22	20	1	946	108.219	6.64	60.2977	20
Protein Group ID	# Proteins	# Unique Peptides	# Peptides	# PSMs	Group Description
1581	4	20	20	23	[Master Protein] Protein RRC1 OS=Arabidopsis thaliana OX=3702 GN=RRC1 PE=1 SV=1
A0A1P8B564	Catalase OS=Arabidopsis thaliana OX=3702 GN=CAT2 PE=1 SV=1	36.1789	13	20	7	1	492	56.913	7.12	59.8955	13
Protein Group ID	# Proteins	# Unique Peptides	# Peptides	# PSMs	Group Description
1839	3	7	13	20	[Master Protein] Catalase OS=Arabidopsis thaliana OX=3702 GN=CAT2 PE=1 SV=1
Q9FXT6	Peroxisomal membrane protein PEX14 OS=Arabidopsis thaliana OX=3702 GN=PEX14 PE=1 SV=2	49.9014	17	19	17	1	507	55.561	5.97	59.4922	17
Protein Group ID	# Proteins	# Unique Peptides	# Peptides	# PSMs	Group Description
710	1	17	17	19	[Master Protein] Peroxisomal membrane protein PEX14 OS=Arabidopsis thaliana OX=3702 GN=PEX14 PE=1 SV=2
Q9LRS0	(S)-2-hydroxy-acid oxidase GLO2 OS=Arabidopsis thaliana OX=3702 GN=GLO2 PE=1 SV=1	50.4087	13	18	2	1	367	40.281	8.97	59.1468	13
Protein Group ID	# Proteins	# Unique Peptides	# Peptides	# PSMs	Group Description
892	3	2	13	18	[Master Protein] (S)-2-hydroxy-acid oxidase GLO2 OS=Arabidopsis thaliana OX=3702 GN=GLO2 PE=1 SV=1
Q9LS42	Protein CASP OS=Arabidopsis thaliana OX=3702 GN=CASP PE=1 SV=2	35.4136	21	21	21	1	689	79.635	5.58	58.4972	21
Protein Group ID	# Proteins	# Unique Peptides	# Peptides	# PSMs	Group Description
1295	1	21	21	21	[Master Protein] Protein CASP OS=Arabidopsis thaliana OX=3702 GN=CASP PE=1 SV=2
Q8RWV0	Transketolase-1, chloroplastic OS=Arabidopsis thaliana OX=3702 GN=TKL-1 PE=1 SV=1	31.7139	16	20	16	1	741	79.918	6.37	58.2742	16
Protein Group ID	# Proteins	# Unique Peptides	# Peptides	# PSMs	Group Description
1457	3	16	16	20	[Master Protein] Transketolase-1, chloroplastic OS=Arabidopsis thaliana OX=3702 GN=TKL-1 PE=1 SV=1
A0A1P8ARX5	Pectinesterase OS=Arabidopsis thaliana OX=3702 GN=PMEPCRA PE=1 SV=1	28.8927	15	19	15	1	578	64.025	8.95	58.2412	15
Protein Group ID	# Proteins	# Unique Peptides	# Peptides	# PSMs	Group Description
2013	2	15	15	19	[Master Protein] Pectinesterase OS=Arabidopsis thaliana OX=3702 GN=PMEPCRA PE=1 SV=1
Q9XIC8	F23M19.10 OS=Arabidopsis thaliana OX=3702 GN=At1g34220 PE=1 SV=1	39.0953	18	20	18	1	619	68.917	5.33	57.8727	18
Protein Group ID	# Proteins	# Unique Peptides	# Peptides	# PSMs	Group Description
1314	2	18	18	20	[Master Protein] F23M19.10 OS=Arabidopsis thaliana OX=3702 GN=At1g34220 PE=1 SV=1
Q9LIQ9	Protein BLISTER OS=Arabidopsis thaliana OX=3702 GN=BLI PE=1 SV=1	35.5742	16	19	16	1	714	78.337	5.17	57.8345	16
Protein Group ID	# Proteins	# Unique Peptides	# Peptides	# PSMs	Group Description
1226	1	16	16	19	[Master Protein] Protein BLISTER OS=Arabidopsis thaliana OX=3702 GN=BLI PE=1 SV=1
F4JWJ6	Transcription regulator NOT2/NOT3/NOT5 family protein OS=Arabidopsis thaliana OX=3702 GN=MRG7.19 PE=1 SV=1	28.4698	16	20	16	1	843	92.895	5.5	57.7677	16
Protein Group ID	# Proteins	# Unique Peptides	# Peptides	# PSMs	Group Description
2019	4	16	16	20	[Master Protein] Transcription regulator NOT2/NOT3/NOT5 family protein OS=Arabidopsis thaliana OX=3702 GN=MRG7.19 PE=1 SV=1
Q8W4E2	V-type proton ATPase subunit B3 OS=Arabidopsis thaliana OX=3702 GN=VHA-B3 PE=2 SV=1	53.3881	15	17	3	1	487	54.278	5.1	57.3687	15
Protein Group ID	# Proteins	# Unique Peptides	# Peptides	# PSMs	Group Description
2068	2	3	15	17	[Master Protein] V-type proton ATPase subunit B3 OS=Arabidopsis thaliana OX=3702 GN=VHA-B3 PE=2 SV=1
P17562	S-adenosylmethionine synthase 2 OS=Arabidopsis thaliana OX=3702 GN=SAM2 PE=1 SV=1	43.5115	13	18	4	1	393	43.228	6.06	56.8942	13
Protein Group ID	# Proteins	# Unique Peptides	# Peptides	# PSMs	Group Description
1399	1	4	13	18	[Master Protein] S-adenosylmethionine synthase 2 OS=Arabidopsis thaliana OX=3702 GN=SAM2 PE=1 SV=1
Q9STE8	Protein TOC75-3, chloroplastic OS=Arabidopsis thaliana OX=3702 GN=TOC75-3 PE=1 SV=1	24.3276	16	20	16	1	818	89.133	8.79	56.8339	16
Protein Group ID	# Proteins	# Unique Peptides	# Peptides	# PSMs	Group Description
1967	1	16	16	20	[Master Protein] Protein TOC75-3, chloroplastic OS=Arabidopsis thaliana OX=3702 GN=TOC75-3 PE=1 SV=1
Q944G9	Fructose-bisphosphate aldolase 2, chloroplastic OS=Arabidopsis thaliana OX=3702 GN=FBA2 PE=1 SV=2	38.6935	14	20	7	1	398	42.961	7.24	56.806	14
Protein Group ID	# Proteins	# Unique Peptides	# Peptides	# PSMs	Group Description
465	2	7	14	20	[Master Protein] Fructose-bisphosphate aldolase 2, chloroplastic OS=Arabidopsis thaliana OX=3702 GN=FBA2 PE=1 SV=2
Q9M034	DNAJ heat shock family protein OS=Arabidopsis thaliana OX=3702 GN=At5g01390 PE=1 SV=1	50.1493	12	16	9	1	335	36.948	9.07	55.828	12
Protein Group ID	# Proteins	# Unique Peptides	# Peptides	# PSMs	Group Description
503	4	9	12	16	[Master Protein] DNAJ heat shock family protein OS=Arabidopsis thaliana OX=3702 GN=At5g01390 PE=1 SV=1
P27521	Chlorophyll a-b binding protein 4, chloroplastic OS=Arabidopsis thaliana OX=3702 GN=LHCA4 PE=1 SV=1	35.4582	10	18	10	1	251	27.716	6.7	55.7486	10
Protein Group ID	# Proteins	# Unique Peptides	# Peptides	# PSMs	Group Description
421	1	10	10	18	[Master Protein] Chlorophyll a-b binding protein 4, chloroplastic OS=Arabidopsis thaliana OX=3702 GN=LHCA4 PE=1 SV=1
Q9C5M0	Mitochondrial dicarboxylate/tricarboxylate transporter DTC OS=Arabidopsis thaliana OX=3702 GN=DTC PE=1 SV=1	49.3289	12	20	12	1	298	31.891	9.23	55.2909	12
Protein Group ID	# Proteins	# Unique Peptides	# Peptides	# PSMs	Group Description
500	1	12	12	20	[Master Protein] Mitochondrial dicarboxylate/tricarboxylate transporter DTC OS=Arabidopsis thaliana OX=3702 GN=DTC PE=1 SV=1
F4JTQ0	Vacuolar proton pump subunit B OS=Arabidopsis thaliana OX=3702 GN=VAB2 PE=1 SV=1	50	14	16	2	1	494	55.143	5.25	55.1422	14
Protein Group ID	# Proteins	# Unique Peptides	# Peptides	# PSMs	Group Description
1742	2	2	14	16	[Master Protein] Vacuolar proton pump subunit B OS=Arabidopsis thaliana OX=3702 GN=VAB2 PE=1 SV=1
P56759	ATP synthase subunit b, chloroplastic OS=Arabidopsis thaliana OX=3702 GN=atpF PE=3 SV=1	54.8913	12	18	12	1	184	21.044	8.13	54.6569	12
Protein Group ID	# Proteins	# Unique Peptides	# Peptides	# PSMs	Group Description
645	1	12	12	18	[Master Protein] ATP synthase subunit b, chloroplastic OS=Arabidopsis thaliana OX=3702 GN=atpF PE=3 SV=1
Q42553	Isopentenyl-diphosphate Delta-isomerase II, chloroplastic OS=Arabidopsis thaliana OX=3702 GN=IPP2 PE=1 SV=1	55.9859	14	19	11	1	284	32.587	6.55	54.5677	14
Protein Group ID	# Proteins	# Unique Peptides	# Peptides	# PSMs	Group Description
209	2	11	14	19	[Master Protein] Isopentenyl-diphosphate Delta-isomerase II, chloroplastic OS=Arabidopsis thaliana OX=3702 GN=IPP2 PE=1 SV=1
Q9SIV2	26S proteasome non-ATPase regulatory subunit 2 homolog A OS=Arabidopsis thaliana OX=3702 GN=RPN1A PE=1 SV=2	22.7834	17	18	17	1	891	98.082	5.1	54.0962	17
Protein Group ID	# Proteins	# Unique Peptides	# Peptides	# PSMs	Group Description
1506	2	17	17	18	[Master Protein] 26S proteasome non-ATPase regulatory subunit 2 homolog A OS=Arabidopsis thaliana OX=3702 GN=RPN1A PE=1 SV=2
Q43387	Peroxidase 71 OS=Arabidopsis thaliana OX=3702 GN=PER71 PE=1 SV=1	59.1463	13	15	13	1	328	34.868	8.21	53.5255	13
Protein Group ID	# Proteins	# Unique Peptides	# Peptides	# PSMs	Group Description
57	1	13	13	15	[Master Protein] Peroxidase 71 OS=Arabidopsis thaliana OX=3702 GN=PER71 PE=1 SV=1
B9DFQ9	AT5G37510 protein OS=Arabidopsis thaliana OX=3702 GN=EMB1467 PE=1 SV=1	35.0336	18	19	18	1	745	81.13	6.64	53.4254	18
Protein Group ID	# Proteins	# Unique Peptides	# Peptides	# PSMs	Group Description
254	2	18	18	19	[Master Protein] AT5G37510 protein OS=Arabidopsis thaliana OX=3702 GN=EMB1467 PE=1 SV=1
P10795	Ribulose bisphosphate carboxylase small chain 1A, chloroplastic OS=Arabidopsis thaliana OX=3702 GN=RBCS-1A PE=1 SV=2	51.1111	10	18	6	1	180	20.203	7.71	53.333	10
Protein Group ID	# Proteins	# Unique Peptides	# Peptides	# PSMs	Group Description
1165	2	6	10	18	[Master Protein] Ribulose bisphosphate carboxylase small chain 1A, chloroplastic OS=Arabidopsis thaliana OX=3702 GN=RBCS-1A PE=1 SV=2
Q9C550	2-isopropylmalate synthase 2, chloroplastic OS=Arabidopsis thaliana OX=3702 GN=IPMS2 PE=1 SV=1	33.2805	13	17	4	1	631	68.094	6.37	53.3249	13
Protein Group ID	# Proteins	# Unique Peptides	# Peptides	# PSMs	Group Description
1767	7	4	13	17	[Master Protein] 2-isopropylmalate synthase 2, chloroplastic OS=Arabidopsis thaliana OX=3702 GN=IPMS2 PE=1 SV=1
Q9FFJ2	Rubredoxin family protein OS=Arabidopsis thaliana OX=3702 GN=ENH1 PE=1 SV=1	47.6015	9	15	9	1	271	28.441	9.57	52.7105	9
Protein Group ID	# Proteins	# Unique Peptides	# Peptides	# PSMs	Group Description
1056	2	9	9	15	[Master Protein] Rubredoxin family protein OS=Arabidopsis thaliana OX=3702 GN=ENH1 PE=1 SV=1
Q38854	1-deoxy-D-xylulose-5-phosphate synthase, chloroplastic OS=Arabidopsis thaliana OX=3702 GN=DXS PE=1 SV=2	25.802	13	20	13	1	717	76.784	7.42	52.5921	13
Protein Group ID	# Proteins	# Unique Peptides	# Peptides	# PSMs	Group Description
1001	8	13	13	20	[Master Protein] 1-deoxy-D-xylulose-5-phosphate synthase, chloroplastic OS=Arabidopsis thaliana OX=3702 GN=DXS PE=1 SV=2
Q9LIK0	Plastidial pyruvate kinase 1, chloroplastic OS=Arabidopsis thaliana OX=3702 GN=PKP1 PE=1 SV=1	33.557	12	15	12	1	596	65.09	5.92	52.3546	12
Protein Group ID	# Proteins	# Unique Peptides	# Peptides	# PSMs	Group Description
1769	1	12	12	15	[Master Protein] Plastidial pyruvate kinase 1, chloroplastic OS=Arabidopsis thaliana OX=3702 GN=PKP1 PE=1 SV=1
Q9ZR03	Cytochrome b6-f complex iron-sulfur subunit, chloroplastic OS=Arabidopsis thaliana OX=3702 GN=petC PE=1 SV=1	47.1616	9	16	9	1	229	24.35	8.54	52.1967	9
Protein Group ID	# Proteins	# Unique Peptides	# Peptides	# PSMs	Group Description
1822	1	9	9	16	[Master Protein] Cytochrome b6-f complex iron-sulfur subunit, chloroplastic OS=Arabidopsis thaliana OX=3702 GN=petC PE=1 SV=1
Q5XF06	Mitochondrial import inner membrane translocase subunit TIM44-2 OS=Arabidopsis thaliana OX=3702 GN=TIM44-2 PE=1 SV=1	40.2985	16	19	16	1	469	53.612	8.76	52.1447	16
Protein Group ID	# Proteins	# Unique Peptides	# Peptides	# PSMs	Group Description
1477	4	16	16	19	[Master Protein] Mitochondrial import inner membrane translocase subunit TIM44-2 OS=Arabidopsis thaliana OX=3702 GN=TIM44-2 PE=1 SV=1
Q9FMU6	Mitochondrial phosphate carrier protein 3, mitochondrial OS=Arabidopsis thaliana OX=3702 GN=MPT3 PE=1 SV=1	34.6667	15	18	15	1	375	40.064	9.2	52.0265	15
Protein Group ID	# Proteins	# Unique Peptides	# Peptides	# PSMs	Group Description
230	1	15	15	18	[Master Protein] Mitochondrial phosphate carrier protein 3, mitochondrial OS=Arabidopsis thaliana OX=3702 GN=MPT3 PE=1 SV=1
P17597	Acetolactate synthase, chloroplastic OS=Arabidopsis thaliana OX=3702 GN=ALS PE=1 SV=1	27.0149	13	17	13	1	670	72.539	6.65	51.9493	13
Protein Group ID	# Proteins	# Unique Peptides	# Peptides	# PSMs	Group Description
1120	1	13	13	17	[Master Protein] Acetolactate synthase, chloroplastic OS=Arabidopsis thaliana OX=3702 GN=ALS PE=1 SV=1
Q9SJL8	S-adenosylmethionine synthase 3 OS=Arabidopsis thaliana OX=3702 GN=METK3 PE=1 SV=1	43.8462	12	16	7	1	390	42.471	6.18	51.3537	12
Protein Group ID	# Proteins	# Unique Peptides	# Peptides	# PSMs	Group Description
79	1	7	12	16	[Master Protein] S-adenosylmethionine synthase 3 OS=Arabidopsis thaliana OX=3702 GN=METK3 PE=1 SV=1
P54609	Cell division control protein 48 homolog A OS=Arabidopsis thaliana OX=3702 GN=CDC48A PE=1 SV=1	26.0816	16	18	16	1	809	89.337	5.25	51.2584	16
Protein Group ID	# Proteins	# Unique Peptides	# Peptides	# PSMs	Group Description
508	3	16	16	18	[Master Protein] Cell division control protein 48 homolog A OS=Arabidopsis thaliana OX=3702 GN=CDC48A PE=1 SV=1
Q9M2E0	DEAD-box ATP-dependent RNA helicase 12 OS=Arabidopsis thaliana OX=3702 GN=RH12 PE=2 SV=1	37.3494	12	18	6	1	498	56.739	8.4	51.1853	12
Protein Group ID	# Proteins	# Unique Peptides	# Peptides	# PSMs	Group Description
1863	1	6	12	18	[Master Protein] DEAD-box ATP-dependent RNA helicase 12 OS=Arabidopsis thaliana OX=3702 GN=RH12 PE=2 SV=1
P40941	ADP,ATP carrier protein 2, mitochondrial OS=Arabidopsis thaliana OX=3702 GN=AAC2 PE=1 SV=2	16.6234	11	21	1	1	385	41.72	9.79	50.9541	11
Protein Group ID	# Proteins	# Unique Peptides	# Peptides	# PSMs	Group Description
413	2	1	11	32	[Master Protein] ADP,ATP carrier protein 2, mitochondrial OS=Arabidopsis thaliana OX=3702 GN=AAC2 PE=1 SV=2
Q9ZU25	Probable mitochondrial-processing peptidase subunit alpha-1, mitochondrial OS=Arabidopsis thaliana OX=3702 GN=MPPalpha1 PE=1 SV=1	34.9901	13	18	13	1	503	54.368	6.33	50.5218	13
Protein Group ID	# Proteins	# Unique Peptides	# Peptides	# PSMs	Group Description
1220	3	13	13	18	[Master Protein] Probable mitochondrial-processing peptidase subunit alpha-1, mitochondrial OS=Arabidopsis thaliana OX=3702 GN=MPPalpha1 PE=1 SV=1
Q9SRH5	Mitochondrial outer membrane protein porin 1 OS=Arabidopsis thaliana OX=3702 GN=VDAC1 PE=1 SV=3	42.7536	12	16	11	1	276	29.407	8.73	50.5179	12
Protein Group ID	# Proteins	# Unique Peptides	# Peptides	# PSMs	Group Description
919	1	11	12	16	[Master Protein] Mitochondrial outer membrane protein porin 1 OS=Arabidopsis thaliana OX=3702 GN=VDAC1 PE=1 SV=3
F4I983	GYF domain-containing protein OS=Arabidopsis thaliana OX=3702 GN=At1g24300 PE=1 SV=1	16.1204	14	16	10	1	1495	166.168	6.04	50.3783	14
Protein Group ID	# Proteins	# Unique Peptides	# Peptides	# PSMs	Group Description
623	3	10	14	16	[Master Protein] GYF domain-containing protein OS=Arabidopsis thaliana OX=3702 GN=At1g24300 PE=1 SV=1
P42731	Polyadenylate-binding protein 2 OS=Arabidopsis thaliana OX=3702 GN=PAB2 PE=1 SV=1	32.1145	14	17	13	1	629	68.629	8.21	49.296	14
Protein Group ID	# Proteins	# Unique Peptides	# Peptides	# PSMs	Group Description
1152	2	13	14	17	[Master Protein] Polyadenylate-binding protein 2 OS=Arabidopsis thaliana OX=3702 GN=PAB2 PE=1 SV=1
Q9M888	T-complex protein 1 subunit zeta 1 OS=Arabidopsis thaliana OX=3702 GN=CCT6A PE=1 SV=1	32.3364	15	17	15	1	535	58.913	6.21	49.117	15
Protein Group ID	# Proteins	# Unique Peptides	# Peptides	# PSMs	Group Description
1489	2	15	15	19	[Master Protein] T-complex protein 1 subunit zeta 1 OS=Arabidopsis thaliana OX=3702 GN=CCT6A PE=1 SV=1
Q9S7M0	Chlorophyll a-b binding protein 3, chloroplastic OS=Arabidopsis thaliana OX=3702 GN=LHCB3 PE=1 SV=1	51.3208	8	15	8	1	265	28.688	5.12	48.9642	8
Protein Group ID	# Proteins	# Unique Peptides	# Peptides	# PSMs	Group Description
18	1	8	8	15	[Master Protein] Chlorophyll a-b binding protein 3, chloroplastic OS=Arabidopsis thaliana OX=3702 GN=LHCB3 PE=1 SV=1
P93819	Malate dehydrogenase 1, cytoplasmic OS=Arabidopsis thaliana OX=3702 GN=MDH1 PE=1 SV=2	38.8554	11	18	11	1	332	35.548	6.55	48.9336	11
Protein Group ID	# Proteins	# Unique Peptides	# Peptides	# PSMs	Group Description
506	4	11	11	18	[Master Protein] Malate dehydrogenase 1, cytoplasmic OS=Arabidopsis thaliana OX=3702 GN=MDH1 PE=1 SV=2
B3H5S2	Ribulose bisphosphate carboxylase small chain OS=Arabidopsis thaliana OX=3702 GN=RBCS3B PE=1 SV=1	50	9	16	3	1	186	20.827	8.29	48.8556	9
Protein Group ID	# Proteins	# Unique Peptides	# Peptides	# PSMs	Group Description
1229	4	3	9	16	[Master Protein] Ribulose bisphosphate carboxylase small chain OS=Arabidopsis thaliana OX=3702 GN=RBCS3B PE=1 SV=1
P32961	Nitrilase 1 OS=Arabidopsis thaliana OX=3702 GN=NIT1 PE=1 SV=2	39.3064	10	15	10	1	346	38.128	6.28	48.7593	10
Protein Group ID	# Proteins	# Unique Peptides	# Peptides	# PSMs	Group Description
1201	6	10	10	18	[Master Protein] Nitrilase 1 OS=Arabidopsis thaliana OX=3702 GN=NIT1 PE=1 SV=2
O48646	Probable phospholipid hydroperoxide glutathione peroxidase 6, mitochondrial OS=Arabidopsis thaliana OX=3702 GN=GPX6 PE=2 SV=2	54.7414	16	17	16	1	232	25.568	9.35	48.0488	16
Protein Group ID	# Proteins	# Unique Peptides	# Peptides	# PSMs	Group Description
689	1	16	16	17	[Master Protein] Probable phospholipid hydroperoxide glutathione peroxidase 6, mitochondrial OS=Arabidopsis thaliana OX=3702 GN=GPX6 PE=2 SV=2
O23255	Adenosylhomocysteinase 1 OS=Arabidopsis thaliana OX=3702 GN=SAHH1 PE=1 SV=1	39.7938	14	17	14	1	485	53.344	5.97	48.0468	14
Protein Group ID	# Proteins	# Unique Peptides	# Peptides	# PSMs	Group Description
1410	5	14	14	17	[Master Protein] Adenosylhomocysteinase 1 OS=Arabidopsis thaliana OX=3702 GN=SAHH1 PE=1 SV=1
P37107	Signal recognition particle 54 kDa protein, chloroplastic OS=Arabidopsis thaliana OX=3702 GN=FFC PE=1 SV=1	32.0922	13	17	13	1	564	61.193	9.44	47.5478	13
Protein Group ID	# Proteins	# Unique Peptides	# Peptides	# PSMs	Group Description
430	1	13	13	17	[Master Protein] Signal recognition particle 54 kDa protein, chloroplastic OS=Arabidopsis thaliana OX=3702 GN=FFC PE=1 SV=1
P92994	Trans-cinnamate 4-monooxygenase OS=Arabidopsis thaliana OX=3702 GN=CYP73A5 PE=1 SV=1	26.3366	14	17	14	1	505	57.756	8.78	47.3381	14
Protein Group ID	# Proteins	# Unique Peptides	# Peptides	# PSMs	Group Description
53	1	14	14	17	[Master Protein] Trans-cinnamate 4-monooxygenase OS=Arabidopsis thaliana OX=3702 GN=CYP73A5 PE=1 SV=1
Q42523	Methylcrotonoyl-CoA carboxylase subunit alpha, mitochondrial OS=Arabidopsis thaliana OX=3702 GN=MCCA PE=1 SV=2	29.4278	14	15	14	1	734	80.401	6.9	47.2548	14
Protein Group ID	# Proteins	# Unique Peptides	# Peptides	# PSMs	Group Description
575	1	14	14	15	[Master Protein] Methylcrotonoyl-CoA carboxylase subunit alpha, mitochondrial OS=Arabidopsis thaliana OX=3702 GN=MCCA PE=1 SV=2
Q9XF91	Photosystem II 22 kDa protein, chloroplastic OS=Arabidopsis thaliana OX=3702 GN=PSBS PE=2 SV=1	33.9623	9	14	9	1	265	27.99	9.26	47.1164	9
Protein Group ID	# Proteins	# Unique Peptides	# Peptides	# PSMs	Group Description
899	2	9	9	14	[Master Protein] Photosystem II 22 kDa protein, chloroplastic OS=Arabidopsis thaliana OX=3702 GN=PSBS PE=2 SV=1
Q9LDZ0	Heat shock 70 kDa protein 10, mitochondrial OS=Arabidopsis thaliana OX=3702 GN=HSP70-10 PE=1 SV=1	21.7009	11	16	8	1	682	72.946	5.78	46.9548	11
Protein Group ID	# Proteins	# Unique Peptides	# Peptides	# PSMs	Group Description
1032	2	8	11	16	[Master Protein] Heat shock 70 kDa protein 10, mitochondrial OS=Arabidopsis thaliana OX=3702 GN=HSP70-10 PE=1 SV=1
Q9LF98	Fructose-bisphosphate aldolase 8, cytosolic OS=Arabidopsis thaliana OX=3702 GN=FBA8 PE=1 SV=1	51.1173	11	16	7	1	358	38.516	6.46	46.849	11
Protein Group ID	# Proteins	# Unique Peptides	# Peptides	# PSMs	Group Description
813	1	7	11	16	[Master Protein] Fructose-bisphosphate aldolase 8, cytosolic OS=Arabidopsis thaliana OX=3702 GN=FBA8 PE=1 SV=1
Q94AW8	Chaperone protein dnaJ 3 OS=Arabidopsis thaliana OX=3702 GN=ATJ3 PE=1 SV=2	43.0952	16	19	8	1	420	46.415	6.11	46.8075	16
Protein Group ID	# Proteins	# Unique Peptides	# Peptides	# PSMs	Group Description
1636	2	8	16	19	[Master Protein] Chaperone protein dnaJ 3 OS=Arabidopsis thaliana OX=3702 GN=ATJ3 PE=1 SV=2
F4K465	Nucleoporin-like protein OS=Arabidopsis thaliana OX=3702 GN=At5g20200 PE=1 SV=1	23.8845	14	18	14	1	762	81.635	9.28	46.6558	14
Protein Group ID	# Proteins	# Unique Peptides	# Peptides	# PSMs	Group Description
2064	1	14	14	18	[Master Protein] Nucleoporin-like protein OS=Arabidopsis thaliana OX=3702 GN=At5g20200 PE=1 SV=1
Q9M5K3	Dihydrolipoyl dehydrogenase 1, mitochondrial OS=Arabidopsis thaliana OX=3702 GN=LPD1 PE=1 SV=2	40.8284	15	16	10	1	507	53.954	7.4	46.6116	15
Protein Group ID	# Proteins	# Unique Peptides	# Peptides	# PSMs	Group Description
2089	1	10	15	16	[Master Protein] Dihydrolipoyl dehydrogenase 1, mitochondrial OS=Arabidopsis thaliana OX=3702 GN=LPD1 PE=1 SV=2
Q9ZUC1	NADPH-dependent alkenal/one oxidoreductase, chloroplastic OS=Arabidopsis thaliana OX=3702 GN=AOR PE=1 SV=2	47.4093	14	15	14	1	386	40.961	8.35	46.5483	14
Protein Group ID	# Proteins	# Unique Peptides	# Peptides	# PSMs	Group Description
1071	1	14	14	15	[Master Protein] NADPH-dependent alkenal/one oxidoreductase, chloroplastic OS=Arabidopsis thaliana OX=3702 GN=AOR PE=1 SV=2
Q8VZH2	Aminopeptidase M1 OS=Arabidopsis thaliana OX=3702 GN=APM1 PE=1 SV=1	20.9329	15	16	15	1	879	98.117	5.5	46.3339	15
Protein Group ID	# Proteins	# Unique Peptides	# Peptides	# PSMs	Group Description
1225	1	15	15	16	[Master Protein] Aminopeptidase M1 OS=Arabidopsis thaliana OX=3702 GN=APM1 PE=1 SV=1
Q9LF46	2-hydroxyacyl-CoA lyase OS=Arabidopsis thaliana OX=3702 GN=HACL PE=1 SV=1	26.3986	12	15	12	1	572	61.432	6.05	46.2911	12
Protein Group ID	# Proteins	# Unique Peptides	# Peptides	# PSMs	Group Description
1844	1	12	12	15	[Master Protein] 2-hydroxyacyl-CoA lyase OS=Arabidopsis thaliana OX=3702 GN=HACL PE=1 SV=1
Q9M2F9	DEAD-box ATP-dependent RNA helicase 52 OS=Arabidopsis thaliana OX=3702 GN=RH52 PE=1 SV=1	23.5294	13	16	2	1	646	69.199	7.81	46.2118	13
Protein Group ID	# Proteins	# Unique Peptides	# Peptides	# PSMs	Group Description
963	3	2	13	16	[Master Protein] DEAD-box ATP-dependent RNA helicase 52 OS=Arabidopsis thaliana OX=3702 GN=RH52 PE=1 SV=1
F4JFN3	Heat shock protein 90-6, mitochondrial OS=Arabidopsis thaliana OX=3702 GN=HSP90-6 PE=1 SV=1	22.403	14	17	10	1	799	90.51	5.39	46.1877	14
Protein Group ID	# Proteins	# Unique Peptides	# Peptides	# PSMs	Group Description
1040	1	10	14	17	[Master Protein] Heat shock protein 90-6, mitochondrial OS=Arabidopsis thaliana OX=3702 GN=HSP90-6 PE=1 SV=1
Q9FPJ8	Polyadenylate-binding protein RBP45A OS=Arabidopsis thaliana OX=3702 GN=RBP45A PE=2 SV=1	33.3333	10	14	9	1	387	42.297	6.55	45.9212	10
Protein Group ID	# Proteins	# Unique Peptides	# Peptides	# PSMs	Group Description
260	1	9	10	14	[Master Protein] Polyadenylate-binding protein RBP45A OS=Arabidopsis thaliana OX=3702 GN=RBP45A PE=2 SV=1
O49485	D-3-phosphoglycerate dehydrogenase 1, chloroplastic OS=Arabidopsis thaliana OX=3702 GN=PGDH1 PE=1 SV=1	33.3333	15	16	11	1	603	63.286	6.58	45.7906	15
Protein Group ID	# Proteins	# Unique Peptides	# Peptides	# PSMs	Group Description
677	1	11	15	16	[Master Protein] D-3-phosphoglycerate dehydrogenase 1, chloroplastic OS=Arabidopsis thaliana OX=3702 GN=PGDH1 PE=1 SV=1
Q9FLW9	Plastidial pyruvate kinase 2 OS=Arabidopsis thaliana OX=3702 GN=PKP2 PE=1 SV=1	35.5786	14	16	12	1	579	63.481	7.03	45.3983	14
Protein Group ID	# Proteins	# Unique Peptides	# Peptides	# PSMs	Group Description
477	1	12	14	16	[Master Protein] Plastidial pyruvate kinase 2 OS=Arabidopsis thaliana OX=3702 GN=PKP2 PE=1 SV=1
Q9CAF4	Nuclear pore complex protein NUP1 OS=Arabidopsis thaliana OX=3702 GN=NUP1 PE=1 SV=1	11.0772	12	15	12	1	1309	135.85	9.45	45.3337	12
Protein Group ID	# Proteins	# Unique Peptides	# Peptides	# PSMs	Group Description
1843	1	12	12	15	[Master Protein] Nuclear pore complex protein NUP1 OS=Arabidopsis thaliana OX=3702 GN=NUP1 PE=1 SV=1
Q5XF33	Magnesium-chelatase subunit ChlI-2, chloroplastic OS=Arabidopsis thaliana OX=3702 GN=CHLI2 PE=1 SV=1	30.3828	11	17	1	1	418	46.069	5.5	45.011	11
Protein Group ID	# Proteins	# Unique Peptides	# Peptides	# PSMs	Group Description
1470	1	1	11	17	[Master Protein] Magnesium-chelatase subunit ChlI-2, chloroplastic OS=Arabidopsis thaliana OX=3702 GN=CHLI2 PE=1 SV=1
Q42547	Catalase-3 OS=Arabidopsis thaliana OX=3702 GN=CAT3 PE=1 SV=3	32.9268	11	15	7	1	492	56.66	7.64	44.0905	11
Protein Group ID	# Proteins	# Unique Peptides	# Peptides	# PSMs	Group Description
1974	6	7	11	15	[Master Protein] Catalase-3 OS=Arabidopsis thaliana OX=3702 GN=CAT3 PE=1 SV=3
Q9SE96	GEM-like protein 1 OS=Arabidopsis thaliana OX=3702 GN=FIP1 PE=1 SV=1	65.6371	12	14	12	1	259	27.941	6.64	44.0897	12
Protein Group ID	# Proteins	# Unique Peptides	# Peptides	# PSMs	Group Description
1775	1	12	12	14	[Master Protein] GEM-like protein 1 OS=Arabidopsis thaliana OX=3702 GN=FIP1 PE=1 SV=1
P55228	Glucose-1-phosphate adenylyltransferase small subunit, chloroplastic OS=Arabidopsis thaliana OX=3702 GN=APS1 PE=2 SV=2	35.7692	15	17	15	1	520	56.615	6.57	44.0651	15
Protein Group ID	# Proteins	# Unique Peptides	# Peptides	# PSMs	Group Description
811	1	15	15	17	[Master Protein] Glucose-1-phosphate adenylyltransferase small subunit, chloroplastic OS=Arabidopsis thaliana OX=3702 GN=APS1 PE=2 SV=2
P82658	Thylakoid lumenal 19 kDa protein, chloroplastic OS=Arabidopsis thaliana OX=3702 GN=At3g63540 PE=1 SV=2	50.2183	10	13	10	1	229	24.964	7.47	43.4261	10
Protein Group ID	# Proteins	# Unique Peptides	# Peptides	# PSMs	Group Description
1602	1	10	10	13	[Master Protein] Thylakoid lumenal 19 kDa protein, chloroplastic OS=Arabidopsis thaliana OX=3702 GN=At3g63540 PE=1 SV=2
Q9LW57	Plastid-lipid-associated protein 6, chloroplastic OS=Arabidopsis thaliana OX=3702 GN=PAP6 PE=1 SV=1	39.7887	8	13	8	1	284	30.436	6.13	43.2014	8
Protein Group ID	# Proteins	# Unique Peptides	# Peptides	# PSMs	Group Description
1536	3	8	8	13	[Master Protein] Plastid-lipid-associated protein 6, chloroplastic OS=Arabidopsis thaliana OX=3702 GN=PAP6 PE=1 SV=1
Q94K05	T-complex protein 1 subunit theta OS=Arabidopsis thaliana OX=3702 GN=CCT8 PE=1 SV=1	37.1585	14	15	14	1	549	58.902	5.35	43.1153	14
Protein Group ID	# Proteins	# Unique Peptides	# Peptides	# PSMs	Group Description
1259	1	14	14	15	[Master Protein] T-complex protein 1 subunit theta OS=Arabidopsis thaliana OX=3702 GN=CCT8 PE=1 SV=1
Q9SUG6	Plant UBX domain-containing protein 3 OS=Arabidopsis thaliana OX=3702 GN=PUX3 PE=1 SV=1	33.1126	11	14	11	1	302	32.907	5.91	43.0641	11
Protein Group ID	# Proteins	# Unique Peptides	# Peptides	# PSMs	Group Description
1915	2	11	11	14	[Master Protein] Plant UBX domain-containing protein 3 OS=Arabidopsis thaliana OX=3702 GN=PUX3 PE=1 SV=1
P56761	Photosystem II D2 protein OS=Arabidopsis thaliana OX=3702 GN=psbD PE=1 SV=3	20.3966	6	13	6	1	353	39.522	5.74	43.0342	6
Protein Group ID	# Proteins	# Unique Peptides	# Peptides	# PSMs	Group Description
1362	1	6	6	13	[Master Protein] Photosystem II D2 protein OS=Arabidopsis thaliana OX=3702 GN=psbD PE=1 SV=3
P56820	Eukaryotic translation initiation factor 3 subunit D OS=Arabidopsis thaliana OX=3702 GN=TIF3D1 PE=1 SV=1	28.7648	13	15	5	1	591	66.683	5.77	42.8358	13
Protein Group ID	# Proteins	# Unique Peptides	# Peptides	# PSMs	Group Description
1871	1	5	13	15	[Master Protein] Eukaryotic translation initiation factor 3 subunit D OS=Arabidopsis thaliana OX=3702 GN=TIF3D1 PE=1 SV=1
Q93WN0	Selenium-binding protein 2 OS=Arabidopsis thaliana OX=3702 GN=SBP2 PE=1 SV=1	36.7556	11	14	8	1	487	53.903	6.19	42.5416	11
Protein Group ID	# Proteins	# Unique Peptides	# Peptides	# PSMs	Group Description
145	1	8	11	14	[Master Protein] Selenium-binding protein 2 OS=Arabidopsis thaliana OX=3702 GN=SBP2 PE=1 SV=1
Q9LIA8	UDP-glucose 6-dehydrogenase 2 OS=Arabidopsis thaliana OX=3702 GN=UGD2 PE=1 SV=1	34.375	13	14	5	1	480	53.139	6	42.4109	13
Protein Group ID	# Proteins	# Unique Peptides	# Peptides	# PSMs	Group Description
1999	2	5	13	14	[Master Protein] UDP-glucose 6-dehydrogenase 2 OS=Arabidopsis thaliana OX=3702 GN=UGD2 PE=1 SV=1
P52901	Pyruvate dehydrogenase E1 component subunit alpha-1, mitochondrial OS=Arabidopsis thaliana OX=3702 GN=E1 ALPHA PE=1 SV=2	44.2159	14	16	9	1	389	43.032	7.49	42.3125	14
Protein Group ID	# Proteins	# Unique Peptides	# Peptides	# PSMs	Group Description
1823	2	9	14	16	[Master Protein] Pyruvate dehydrogenase E1 component subunit alpha-1, mitochondrial OS=Arabidopsis thaliana OX=3702 GN=E1 ALPHA PE=1 SV=2
Q39085	Delta(24)-sterol reductase OS=Arabidopsis thaliana OX=3702 GN=DIM PE=1 SV=2	28.164	13	15	13	1	561	65.352	7.97	42.2919	13
Protein Group ID	# Proteins	# Unique Peptides	# Peptides	# PSMs	Group Description
59	1	13	13	15	[Master Protein] Delta(24)-sterol reductase OS=Arabidopsis thaliana OX=3702 GN=DIM PE=1 SV=2
Q8LFS6	RNA-binding protein BRN1 OS=Arabidopsis thaliana OX=3702 GN=BRN1 PE=2 SV=1	30.6122	11	15	11	1	441	48.168	8.76	41.7143	11
Protein Group ID	# Proteins	# Unique Peptides	# Peptides	# PSMs	Group Description
86	3	11	11	15	[Master Protein] RNA-binding protein BRN1 OS=Arabidopsis thaliana OX=3702 GN=BRN1 PE=2 SV=1
P93755	Zinc finger CCCH domain-containing protein 30 OS=Arabidopsis thaliana OX=3702 GN=At2g41900 PE=1 SV=2	29.4693	12	15	12	1	716	77.943	6.35	41.6616	12
Protein Group ID	# Proteins	# Unique Peptides	# Peptides	# PSMs	Group Description
2	1	12	12	15	[Master Protein] Zinc finger CCCH domain-containing protein 30 OS=Arabidopsis thaliana OX=3702 GN=At2g41900 PE=1 SV=2
O23254	Serine hydroxymethyltransferase 4 OS=Arabidopsis thaliana OX=3702 GN=SHM4 PE=1 SV=1	35.2442	14	14	14	1	471	51.685	7.23	41.6322	14
Protein Group ID	# Proteins	# Unique Peptides	# Peptides	# PSMs	Group Description
1409	1	14	14	14	[Master Protein] Serine hydroxymethyltransferase 4 OS=Arabidopsis thaliana OX=3702 GN=SHM4 PE=1 SV=1
Q8VYZ8	Pentatricopeptide repeat (PPR) superfamily protein OS=Arabidopsis thaliana OX=3702 GN=At1g64430 PE=1 SV=1	28.0859	13	14	13	1	559	61.583	6	41.6188	13
Protein Group ID	# Proteins	# Unique Peptides	# Peptides	# PSMs	Group Description
479	2	13	13	14	[Master Protein] Pentatricopeptide repeat (PPR) superfamily protein OS=Arabidopsis thaliana OX=3702 GN=At1g64430 PE=1 SV=1
Q66GP9	NO-associated protein 1, chloroplastic/mitochondrial OS=Arabidopsis thaliana OX=3702 GN=NOA1 PE=1 SV=1	27.0945	13	15	13	1	561	61.919	9.07	41.5448	13
Protein Group ID	# Proteins	# Unique Peptides	# Peptides	# PSMs	Group Description
523	1	13	13	15	[Master Protein] NO-associated protein 1, chloroplastic/mitochondrial OS=Arabidopsis thaliana OX=3702 GN=NOA1 PE=1 SV=1
P46283	Sedoheptulose-1,7-bisphosphatase, chloroplastic OS=Arabidopsis thaliana OX=3702 GN=At3g55800 PE=2 SV=1	31.8066	11	14	11	1	393	42.388	6.57	41.4866	11
Protein Group ID	# Proteins	# Unique Peptides	# Peptides	# PSMs	Group Description
1332	1	11	11	14	[Master Protein] Sedoheptulose-1,7-bisphosphatase, chloroplastic OS=Arabidopsis thaliana OX=3702 GN=At3g55800 PE=2 SV=1
P42825	Chaperone protein dnaJ 2 OS=Arabidopsis thaliana OX=3702 GN=ATJ2 PE=1 SV=2	36.2768	13	16	5	1	419	46.409	7.12	41.4863	13
Protein Group ID	# Proteins	# Unique Peptides	# Peptides	# PSMs	Group Description
37	1	5	13	16	[Master Protein] Chaperone protein dnaJ 2 OS=Arabidopsis thaliana OX=3702 GN=ATJ2 PE=1 SV=2
Q8GRT9	Putative acetyl-CoA carboxylase biotin-containing subunit OS=Arabidopsis thaliana OX=3702 GN=At3g15690 PE=1 SV=1	32.3194	7	13	7	1	263	28.152	9.1	41.3428	7
Protein Group ID	# Proteins	# Unique Peptides	# Peptides	# PSMs	Group Description
1418	3	7	7	13	[Master Protein] Putative acetyl-CoA carboxylase biotin-containing subunit OS=Arabidopsis thaliana OX=3702 GN=At3g15690 PE=1 SV=1
P39207	Nucleoside diphosphate kinase 1 OS=Arabidopsis thaliana OX=3702 GN=NDK1 PE=1 SV=1	45.6376	8	14	8	1	149	16.49	6.79	40.9988	8
Protein Group ID	# Proteins	# Unique Peptides	# Peptides	# PSMs	Group Description
957	1	8	8	14	[Master Protein] Nucleoside diphosphate kinase 1 OS=Arabidopsis thaliana OX=3702 GN=NDK1 PE=1 SV=1
Q9FJR0	Regulator of nonsense transcripts 1 homolog OS=Arabidopsis thaliana OX=3702 GN=UPF1 PE=1 SV=2	17.1451	13	15	13	1	1254	136.783	6.48	40.8506	13
Protein Group ID	# Proteins	# Unique Peptides	# Peptides	# PSMs	Group Description
491	1	13	13	15	[Master Protein] Regulator of nonsense transcripts 1 homolog OS=Arabidopsis thaliana OX=3702 GN=UPF1 PE=1 SV=2
Q9SIE1	Bifunctional aspartate aminotransferase and glutamate/aspartate-prephenate aminotransferase OS=Arabidopsis thaliana OX=3702 GN=PAT PE=1 SV=2	28.8421	11	12	11	1	475	50.967	7.9	40.4604	11
Protein Group ID	# Proteins	# Unique Peptides	# Peptides	# PSMs	Group Description
553	1	11	11	12	[Master Protein] Bifunctional aspartate aminotransferase and glutamate/aspartate-prephenate aminotransferase OS=Arabidopsis thaliana OX=3702 GN=PAT PE=1 SV=2
P49107	Photosystem I reaction center subunit N, chloroplastic OS=Arabidopsis thaliana OX=3702 GN=PSAN PE=1 SV=2	36.2573	10	13	10	1	171	18.417	8.92	40.1934	10
Protein Group ID	# Proteins	# Unique Peptides	# Peptides	# PSMs	Group Description
812	2	10	10	13	[Master Protein] Photosystem I reaction center subunit N, chloroplastic OS=Arabidopsis thaliana OX=3702 GN=PSAN PE=1 SV=2
Q42601	Carbamoyl-phosphate synthase large chain, chloroplastic OS=Arabidopsis thaliana OX=3702 GN=CARB PE=1 SV=1	14.0691	13	16	13	1	1187	129.874	5.73	40.1754	13
Protein Group ID	# Proteins	# Unique Peptides	# Peptides	# PSMs	Group Description
269	1	13	13	16	[Master Protein] Carbamoyl-phosphate synthase large chain, chloroplastic OS=Arabidopsis thaliana OX=3702 GN=CARB PE=1 SV=1
Q9SR13	Flowering locus K homology domain OS=Arabidopsis thaliana OX=3702 GN=FLK PE=1 SV=1	27.7296	14	15	14	1	577	63.365	4.68	40.1315	14
Protein Group ID	# Proteins	# Unique Peptides	# Peptides	# PSMs	Group Description
1479	2	14	14	15	[Master Protein] Flowering locus K homology domain OS=Arabidopsis thaliana OX=3702 GN=FLK PE=1 SV=1
Q9ZNZ7	Ferredoxin-dependent glutamate synthase 1, chloroplastic/mitochondrial OS=Arabidopsis thaliana OX=3702 GN=GLU1 PE=1 SV=3	12.3921	15	15	15	1	1622	176.64	6.32	40.0071	15
Protein Group ID	# Proteins	# Unique Peptides	# Peptides	# PSMs	Group Description
745	2	15	15	15	[Master Protein] Ferredoxin-dependent glutamate synthase 1, chloroplastic/mitochondrial OS=Arabidopsis thaliana OX=3702 GN=GLU1 PE=1 SV=3
Q9FQ03	5'-3' exoribonuclease 3 OS=Arabidopsis thaliana OX=3702 GN=XRN3 PE=1 SV=1	15.2941	12	15	12	1	1020	116.752	7.01	39.9543	12
Protein Group ID	# Proteins	# Unique Peptides	# Peptides	# PSMs	Group Description
142	3	12	12	15	[Master Protein] 5'-3' exoribonuclease 3 OS=Arabidopsis thaliana OX=3702 GN=XRN3 PE=1 SV=1
Q9FKV6	Eukaryotic translation initiation factor 3 subunit D OS=Arabidopsis thaliana OX=3702 GN=At5g44320 PE=1 SV=1	26.3605	12	15	4	1	588	66.183	5.63	39.8788	12
Protein Group ID	# Proteins	# Unique Peptides	# Peptides	# PSMs	Group Description
701	1	4	12	15	[Master Protein] Eukaryotic translation initiation factor 3 subunit D OS=Arabidopsis thaliana OX=3702 GN=At5g44320 PE=1 SV=1
Q9LY74	2-methyl-6-phytyl-1,4-hydroquinone methyltransferase, chloroplastic OS=Arabidopsis thaliana OX=3702 GN=VTE3 PE=1 SV=1	27.5148	8	11	8	1	338	37.903	9.1	39.8739	8
Protein Group ID	# Proteins	# Unique Peptides	# Peptides	# PSMs	Group Description
613	1	8	8	11	[Master Protein] 2-methyl-6-phytyl-1,4-hydroquinone methyltransferase, chloroplastic OS=Arabidopsis thaliana OX=3702 GN=VTE3 PE=1 SV=1
P83755	Photosystem II protein D1 OS=Arabidopsis thaliana OX=3702 GN=psbA PE=1 SV=2	24.3626	7	13	7	1	353	38.911	5.25	39.8536	7
Protein Group ID	# Proteins	# Unique Peptides	# Peptides	# PSMs	Group Description
1087	1	7	7	13	[Master Protein] Photosystem II protein D1 OS=Arabidopsis thaliana OX=3702 GN=psbA PE=1 SV=2
Q42029	Oxygen-evolving enhancer protein 2-1, chloroplastic OS=Arabidopsis thaliana OX=3702 GN=PSBP1 PE=1 SV=2	39.924	7	11	7	1	263	28.078	7.39	39.5375	7
Protein Group ID	# Proteins	# Unique Peptides	# Peptides	# PSMs	Group Description
1993	2	7	7	11	[Master Protein] Oxygen-evolving enhancer protein 2-1, chloroplastic OS=Arabidopsis thaliana OX=3702 GN=PSBP1 PE=1 SV=2
Q9FGB1	Protein kinase OS=Arabidopsis thaliana OX=3702 GN=MPF21.1 PE=1 SV=1	41.5584	15	16	9	1	385	42.702	7.78	39.3263	15
Protein Group ID	# Proteins	# Unique Peptides	# Peptides	# PSMs	Group Description
1338	11	9	15	16	[Master Protein] Protein kinase OS=Arabidopsis thaliana OX=3702 GN=MPF21.1 PE=1 SV=1
Q9SSB5	26S proteasome regulatory subunit 7 homolog A OS=Arabidopsis thaliana OX=3702 GN=RPT1A PE=1 SV=1	40.1408	12	13	12	1	426	47.773	6.65	39.2033	12
Protein Group ID	# Proteins	# Unique Peptides	# Peptides	# PSMs	Group Description
718	1	12	12	13	[Master Protein] 26S proteasome regulatory subunit 7 homolog A OS=Arabidopsis thaliana OX=3702 GN=RPT1A PE=1 SV=1
Q67YI9	Clathrin interactor EPSIN 2 OS=Arabidopsis thaliana OX=3702 GN=EPSIN2 PE=1 SV=1	15.0838	12	14	12	1	895	95.418	5.96	39.1724	12
Protein Group ID	# Proteins	# Unique Peptides	# Peptides	# PSMs	Group Description
2018	2	12	12	14	[Master Protein] Clathrin interactor EPSIN 2 OS=Arabidopsis thaliana OX=3702 GN=EPSIN2 PE=1 SV=1
Q8LPS1	Long chain acyl-CoA synthetase 6, peroxisomal OS=Arabidopsis thaliana OX=3702 GN=LACS6 PE=1 SV=1	24.9643	14	15	13	1	701	76.555	7.93	39.0429	14
Protein Group ID	# Proteins	# Unique Peptides	# Peptides	# PSMs	Group Description
1053	1	13	14	15	[Master Protein] Long chain acyl-CoA synthetase 6, peroxisomal OS=Arabidopsis thaliana OX=3702 GN=LACS6 PE=1 SV=1
Q9LLC1	Biotin carboxyl carrier protein of acetyl-CoA carboxylase 2, chloroplastic OS=Arabidopsis thaliana OX=3702 GN=BCCP2 PE=1 SV=1	32.549	8	15	5	1	255	27.262	7.8	39.0214	8
Protein Group ID	# Proteins	# Unique Peptides	# Peptides	# PSMs	Group Description
607	1	5	8	15	[Master Protein] Biotin carboxyl carrier protein of acetyl-CoA carboxylase 2, chloroplastic OS=Arabidopsis thaliana OX=3702 GN=BCCP2 PE=1 SV=1
P10796	Ribulose bisphosphate carboxylase small chain 1B, chloroplastic OS=Arabidopsis thaliana OX=3702 GN=RBCS-1B PE=1 SV=1	50.8287	8	14	2	1	181	20.273	7.71	38.9412	8
Protein Group ID	# Proteins	# Unique Peptides	# Peptides	# PSMs	Group Description
93	1	2	8	14	[Master Protein] Ribulose bisphosphate carboxylase small chain 1B, chloroplastic OS=Arabidopsis thaliana OX=3702 GN=RBCS-1B PE=1 SV=1
Q42139	AT4g32260/F10M6_100 OS=Arabidopsis thaliana OX=3702 GN=PDE334 PE=1 SV=2	34.2466	9	12	9	1	219	23.903	5.86	38.9269	9
Protein Group ID	# Proteins	# Unique Peptides	# Peptides	# PSMs	Group Description
741	1	9	9	12	[Master Protein] AT4g32260/F10M6_100 OS=Arabidopsis thaliana OX=3702 GN=PDE334 PE=1 SV=2
F4I1T7	Nuclear pore complex protein NUP214 OS=Arabidopsis thaliana OX=3702 GN=NUP214 PE=1 SV=1	9.89555	11	12	11	1	1819	192.811	5.57	38.6342	11
Protein Group ID	# Proteins	# Unique Peptides	# Peptides	# PSMs	Group Description
240	1	11	11	12	[Master Protein] Nuclear pore complex protein NUP214 OS=Arabidopsis thaliana OX=3702 GN=NUP214 PE=1 SV=1
O65502	Protein HIGH CHLOROPHYLL FLUORESCENCE PHENOTYPE 244, chloroplastic OS=Arabidopsis thaliana OX=3702 GN=HCF244 PE=1 SV=1	30.1266	11	14	11	1	395	43.696	8.43	38.6211	11
Protein Group ID	# Proteins	# Unique Peptides	# Peptides	# PSMs	Group Description
1166	1	11	11	14	[Master Protein] Protein HIGH CHLOROPHYLL FLUORESCENCE PHENOTYPE 244, chloroplastic OS=Arabidopsis thaliana OX=3702 GN=HCF244 PE=1 SV=1
Q9SN86	Malate dehydrogenase, chloroplastic OS=Arabidopsis thaliana OX=3702 GN=At3g47520 PE=1 SV=1	35.732	10	11	9	1	403	42.379	8.51	38.5088	10
Protein Group ID	# Proteins	# Unique Peptides	# Peptides	# PSMs	Group Description
1104	1	9	10	11	[Master Protein] Malate dehydrogenase, chloroplastic OS=Arabidopsis thaliana OX=3702 GN=At3g47520 PE=1 SV=1
Q9SJU4	Fructose-bisphosphate aldolase 1, chloroplastic OS=Arabidopsis thaliana OX=3702 GN=FBA1 PE=1 SV=2	30.8271	10	13	3	1	399	42.904	6.58	38.3593	10
Protein Group ID	# Proteins	# Unique Peptides	# Peptides	# PSMs	Group Description
1099	3	3	10	13	[Master Protein] Fructose-bisphosphate aldolase 1, chloroplastic OS=Arabidopsis thaliana OX=3702 GN=FBA1 PE=1 SV=2
Q940I2	Thioredoxin family protein OS=Arabidopsis thaliana OX=3702 GN=MED24.18 PE=1 SV=1	45.1327	9	13	9	1	339	37.016	8.88	38.2924	9
Protein Group ID	# Proteins	# Unique Peptides	# Peptides	# PSMs	Group Description
1372	1	9	9	13	[Master Protein] Thioredoxin family protein OS=Arabidopsis thaliana OX=3702 GN=MED24.18 PE=1 SV=1
P51818	Heat shock protein 90-3 OS=Arabidopsis thaliana OX=3702 GN=HSP90-3 PE=1 SV=2	18.1688	11	13	11	1	699	80.002	5.05	38.2838	11
Protein Group ID	# Proteins	# Unique Peptides	# Peptides	# PSMs	Group Description
746	5	11	11	13	[Master Protein] Heat shock protein 90-3 OS=Arabidopsis thaliana OX=3702 GN=HSP90-3 PE=1 SV=2
Q9C9I7	Rieske (2Fe-2S) domain-containing protein OS=Arabidopsis thaliana OX=3702 GN=PSB33 PE=1 SV=1	36.2369	8	11	8	1	287	31.708	8.73	37.9994	8
Protein Group ID	# Proteins	# Unique Peptides	# Peptides	# PSMs	Group Description
231	1	8	8	11	[Master Protein] Rieske (2Fe-2S) domain-containing protein OS=Arabidopsis thaliana OX=3702 GN=PSB33 PE=1 SV=1
Q9ZVD0	Serrate RNA effector molecule OS=Arabidopsis thaliana OX=3702 GN=SE PE=1 SV=2	26.1111	12	13	12	1	720	81.049	8.38	37.8878	12
Protein Group ID	# Proteins	# Unique Peptides	# Peptides	# PSMs	Group Description
1895	1	12	12	13	[Master Protein] Serrate RNA effector molecule OS=Arabidopsis thaliana OX=3702 GN=SE PE=1 SV=2
P33207	3-oxoacyl-[acyl-carrier-protein] reductase, chloroplastic OS=Arabidopsis thaliana OX=3702 GN=At1g24360 PE=1 SV=2	44.2006	12	12	12	1	319	33.527	9.41	37.8087	12
Protein Group ID	# Proteins	# Unique Peptides	# Peptides	# PSMs	Group Description
1685	1	12	12	12	[Master Protein] 3-oxoacyl-[acyl-carrier-protein] reductase, chloroplastic OS=Arabidopsis thaliana OX=3702 GN=At1g24360 PE=1 SV=2
Q9SEI4	26S proteasome regulatory subunit 6B homolog OS=Arabidopsis thaliana OX=3702 GN=RPT3 PE=1 SV=1	29.6569	10	13	9	1	408	45.723	5.6	37.7395	10
Protein Group ID	# Proteins	# Unique Peptides	# Peptides	# PSMs	Group Description
268	2	9	10	13	[Master Protein] 26S proteasome regulatory subunit 6B homolog OS=Arabidopsis thaliana OX=3702 GN=RPT3 PE=1 SV=1
P11139	Tubulin alpha-1 chain OS=Arabidopsis thaliana OX=3702 GN=TUBA1 PE=2 SV=1	16.6667	6	13	1	1	450	49.768	5.05	37.6734	6
Protein Group ID	# Proteins	# Unique Peptides	# Peptides	# PSMs	Group Description
1084	1	1	6	13	[Master Protein] Tubulin alpha-1 chain OS=Arabidopsis thaliana OX=3702 GN=TUBA1 PE=2 SV=1
Q9SMX3	Mitochondrial outer membrane protein porin 3 OS=Arabidopsis thaliana OX=3702 GN=VDAC3 PE=1 SV=3	53.6496	9	12	8	1	274	29.193	8.21	37.4269	9
Protein Group ID	# Proteins	# Unique Peptides	# Peptides	# PSMs	Group Description
2016	1	8	9	12	[Master Protein] Mitochondrial outer membrane protein porin 3 OS=Arabidopsis thaliana OX=3702 GN=VDAC3 PE=1 SV=3
O80796	Membrane-associated protein VIPP1, chloroplastic OS=Arabidopsis thaliana OX=3702 GN=VIPP1 PE=1 SV=1	38.1818	11	14	11	1	330	36.37	9.11	37.4099	11
Protein Group ID	# Proteins	# Unique Peptides	# Peptides	# PSMs	Group Description
1118	2	11	11	14	[Master Protein] Membrane-associated protein VIPP1, chloroplastic OS=Arabidopsis thaliana OX=3702 GN=VIPP1 PE=1 SV=1
Q9SRZ6	Cytosolic isocitrate dehydrogenase [NADP] OS=Arabidopsis thaliana OX=3702 GN=CICDH PE=1 SV=1	39.7561	12	13	12	1	410	45.717	6.57	37.3844	12
Protein Group ID	# Proteins	# Unique Peptides	# Peptides	# PSMs	Group Description
608	4	12	12	13	[Master Protein] Cytosolic isocitrate dehydrogenase [NADP] OS=Arabidopsis thaliana OX=3702 GN=CICDH PE=1 SV=1
A0A2P2CLH2	NADH dehydrogenase subunit 7 OS=Arabidopsis thaliana OX=3702 GN=nad7 PE=3 SV=1	38.0711	11	13	11	1	394	44.975	7.12	37.3559	11
Protein Group ID	# Proteins	# Unique Peptides	# Peptides	# PSMs	Group Description
1906	2	11	11	13	[Master Protein] NADH dehydrogenase subunit 7 OS=Arabidopsis thaliana OX=3702 GN=nad7 PE=3 SV=1
O82514	Adenylate kinase 4 OS=Arabidopsis thaliana OX=3702 GN=ADK1 PE=1 SV=2	41.4634	10	13	9	1	246	26.915	7.36	37.3281	10
Protein Group ID	# Proteins	# Unique Peptides	# Peptides	# PSMs	Group Description
1458	2	9	10	13	[Master Protein] Adenylate kinase 4 OS=Arabidopsis thaliana OX=3702 GN=ADK1 PE=1 SV=2
Q9LNV0	Calcium-dependent lipid-binding (CaLB domain) family protein OS=Arabidopsis thaliana OX=3702 GN=At1g07310 PE=1 SV=1	52.5568	10	15	10	1	352	38.989	7.66	37.2964	10
Protein Group ID	# Proteins	# Unique Peptides	# Peptides	# PSMs	Group Description
1156	1	10	10	15	[Master Protein] Calcium-dependent lipid-binding (CaLB domain) family protein OS=Arabidopsis thaliana OX=3702 GN=At1g07310 PE=1 SV=1
P29197	Chaperonin CPN60, mitochondrial OS=Arabidopsis thaliana OX=3702 GN=CPN60 PE=1 SV=2	24.0901	11	13	10	1	577	61.242	5.78	37.2616	11
Protein Group ID	# Proteins	# Unique Peptides	# Peptides	# PSMs	Group Description
1527	3	10	11	13	[Master Protein] Chaperonin CPN60, mitochondrial OS=Arabidopsis thaliana OX=3702 GN=CPN60 PE=1 SV=2
Q8W4M5	Pyrophosphate--fructose 6-phosphate 1-phosphotransferase subunit beta 1 OS=Arabidopsis thaliana OX=3702 GN=PFP-BETA1 PE=1 SV=1	26.1484	11	12	8	1	566	61.42	6.1	37.0609	11
Protein Group ID	# Proteins	# Unique Peptides	# Peptides	# PSMs	Group Description
487	1	8	11	12	[Master Protein] Pyrophosphate--fructose 6-phosphate 1-phosphotransferase subunit beta 1 OS=Arabidopsis thaliana OX=3702 GN=PFP-BETA1 PE=1 SV=1
Q8VYI4	Aspartate-semialdehyde dehydrogenase OS=Arabidopsis thaliana OX=3702 GN=At1g14810 PE=1 SV=1	37.0667	9	13	9	1	375	40.72	7.01	37.0375	9
Protein Group ID	# Proteins	# Unique Peptides	# Peptides	# PSMs	Group Description
393	2	9	9	13	[Master Protein] Aspartate-semialdehyde dehydrogenase OS=Arabidopsis thaliana OX=3702 GN=At1g14810 PE=1 SV=1
Q9AST9	At1g73110/F3N23_39 OS=Arabidopsis thaliana OX=3702 GN=At1g73110 PE=1 SV=1	43.75	13	13	13	1	432	48.295	7.33	36.6674	13
Protein Group ID	# Proteins	# Unique Peptides	# Peptides	# PSMs	Group Description
2034	2	13	13	13	[Master Protein] At1g73110/F3N23_39 OS=Arabidopsis thaliana OX=3702 GN=At1g73110 PE=1 SV=1
Q9SR37	Beta-glucosidase 23 OS=Arabidopsis thaliana OX=3702 GN=BGLU23 PE=1 SV=1	27.4809	10	12	10	1	524	59.683	6.92	36.6568	10
Protein Group ID	# Proteins	# Unique Peptides	# Peptides	# PSMs	Group Description
923	6	10	10	12	[Master Protein] Beta-glucosidase 23 OS=Arabidopsis thaliana OX=3702 GN=BGLU23 PE=1 SV=1
O81439	Probable plastid-lipid-associated protein 1, chloroplastic OS=Arabidopsis thaliana OX=3702 GN=PAP1 PE=1 SV=1	47.4843	12	12	11	1	318	34.927	5.6	36.4505	12
Protein Group ID	# Proteins	# Unique Peptides	# Peptides	# PSMs	Group Description
290	1	11	12	12	[Master Protein] Probable plastid-lipid-associated protein 1, chloroplastic OS=Arabidopsis thaliana OX=3702 GN=PAP1 PE=1 SV=1
O64843	Polyadenylate-binding protein-interacting protein 7 OS=Arabidopsis thaliana OX=3702 GN=CID7 PE=1 SV=1	23.8095	12	13	12	1	567	62.109	6.39	36.3755	12
Protein Group ID	# Proteins	# Unique Peptides	# Peptides	# PSMs	Group Description
725	4	12	12	13	[Master Protein] Polyadenylate-binding protein-interacting protein 7 OS=Arabidopsis thaliana OX=3702 GN=CID7 PE=1 SV=1
F4JFN7	RNA-binding (RRM/RBD/RNP motifs) family protein OS=Arabidopsis thaliana OX=3702 GN=At3g07810 PE=1 SV=1	30.5051	8	10	8	1	495	52.024	8.5	36.371	8
Protein Group ID	# Proteins	# Unique Peptides	# Peptides	# PSMs	Group Description
264	2	8	8	10	[Master Protein] RNA-binding (RRM/RBD/RNP motifs) family protein OS=Arabidopsis thaliana OX=3702 GN=At3g07810 PE=1 SV=1
Q8L940	Pyridoxal 5'-phosphate synthase subunit PDX1.3 OS=Arabidopsis thaliana OX=3702 GN=PDX13 PE=1 SV=2	31.3916	9	12	6	1	309	33.195	6.11	36.2529	9
Protein Group ID	# Proteins	# Unique Peptides	# Peptides	# PSMs	Group Description
762	3	6	9	12	[Master Protein] Pyridoxal 5'-phosphate synthase subunit PDX1.3 OS=Arabidopsis thaliana OX=3702 GN=PDX13 PE=1 SV=2
Q9SR91	At3g08910 OS=Arabidopsis thaliana OX=3702 GN=T16O11.15 PE=1 SV=1	40.2477	8	11	5	1	323	35.774	9.23	35.8213	8
Protein Group ID	# Proteins	# Unique Peptides	# Peptides	# PSMs	Group Description
1231	1	5	8	11	[Master Protein] At3g08910 OS=Arabidopsis thaliana OX=3702 GN=T16O11.15 PE=1 SV=1
O49457	DNAJ heat shock family protein OS=Arabidopsis thaliana OX=3702 GN=F20O9.160 PE=1 SV=1	40.2299	8	11	6	1	348	38.167	8.91	35.5984	8
Protein Group ID	# Proteins	# Unique Peptides	# Peptides	# PSMs	Group Description
1757	3	6	8	11	[Master Protein] DNAJ heat shock family protein OS=Arabidopsis thaliana OX=3702 GN=F20O9.160 PE=1 SV=1
Q9FL69	ADP-ribosylation factor GTPase-activating protein AGD5 OS=Arabidopsis thaliana OX=3702 GN=AGD5 PE=1 SV=1	26.087	8	12	8	1	483	52.56	7.84	35.0124	8
Protein Group ID	# Proteins	# Unique Peptides	# Peptides	# PSMs	Group Description
452	1	8	8	12	[Master Protein] ADP-ribosylation factor GTPase-activating protein AGD5 OS=Arabidopsis thaliana OX=3702 GN=AGD5 PE=1 SV=1
P25696	Bifunctional enolase 2/transcriptional activator OS=Arabidopsis thaliana OX=3702 GN=ENO2 PE=1 SV=1	41.4414	12	12	12	1	444	47.689	5.77	34.8932	12
Protein Group ID	# Proteins	# Unique Peptides	# Peptides	# PSMs	Group Description
1389	2	12	12	12	[Master Protein] Bifunctional enolase 2/transcriptional activator OS=Arabidopsis thaliana OX=3702 GN=ENO2 PE=1 SV=1
F4I3J0	Obg-like ATPase 1 OS=Arabidopsis thaliana OX=3702 GN=At1g56050 PE=1 SV=1	36.1045	10	11	10	1	421	45.6	5.97	34.8296	10
Protein Group ID	# Proteins	# Unique Peptides	# Peptides	# PSMs	Group Description
702	1	10	10	11	[Master Protein] Obg-like ATPase 1 OS=Arabidopsis thaliana OX=3702 GN=At1g56050 PE=1 SV=1
A0A2H1ZEA9	Aminomethyltransferase OS=Arabidopsis thaliana OX=3702 GN=At1g11860 PE=1 SV=1	35.6974	12	13	12	1	423	46.323	8.75	34.7087	12
Protein Group ID	# Proteins	# Unique Peptides	# Peptides	# PSMs	Group Description
404	2	12	12	13	[Master Protein] Aminomethyltransferase OS=Arabidopsis thaliana OX=3702 GN=At1g11860 PE=1 SV=1
F4JT64	Pectin acetylesterase OS=Arabidopsis thaliana OX=3702 GN=PAE7 PE=1 SV=1	30.7544	12	13	8	1	517	55.797	9.04	34.6153	12
Protein Group ID	# Proteins	# Unique Peptides	# Peptides	# PSMs	Group Description
445	2	8	12	13	[Master Protein] Pectin acetylesterase OS=Arabidopsis thaliana OX=3702 GN=PAE7 PE=1 SV=1
Q93XM7	Mitochondrial carnitine/acylcarnitine carrier-like protein OS=Arabidopsis thaliana OX=3702 GN=BOU PE=1 SV=1	34	9	12	9	1	300	31.003	9.52	34.5265	9
Protein Group ID	# Proteins	# Unique Peptides	# Peptides	# PSMs	Group Description
1558	1	9	9	12	[Master Protein] Mitochondrial carnitine/acylcarnitine carrier-like protein OS=Arabidopsis thaliana OX=3702 GN=BOU PE=1 SV=1
F4HQD4	Heat shock 70 kDa protein 15 OS=Arabidopsis thaliana OX=3702 GN=HSP70-15 PE=1 SV=1	17.0878	11	12	11	1	831	91.623	5.19	34.2819	11
Protein Group ID	# Proteins	# Unique Peptides	# Peptides	# PSMs	Group Description
1537	4	11	11	12	[Master Protein] Heat shock 70 kDa protein 15 OS=Arabidopsis thaliana OX=3702 GN=HSP70-15 PE=1 SV=1
Q8RY16	Peroxisome biogenesis protein 6 OS=Arabidopsis thaliana OX=3702 GN=PEX6 PE=1 SV=1	19.0223	13	13	13	1	941	102.981	6.13	33.8047	13
Protein Group ID	# Proteins	# Unique Peptides	# Peptides	# PSMs	Group Description
1236	1	13	13	13	[Master Protein] Peroxisome biogenesis protein 6 OS=Arabidopsis thaliana OX=3702 GN=PEX6 PE=1 SV=1
Q9ZUX0	At2g27680/F15K20.22 OS=Arabidopsis thaliana OX=3702 GN=At2g27680 PE=1 SV=1	33.0729	9	11	9	1	384	43.127	8.12	33.7984	9
Protein Group ID	# Proteins	# Unique Peptides	# Peptides	# PSMs	Group Description
604	1	9	9	11	[Master Protein] At2g27680/F15K20.22 OS=Arabidopsis thaliana OX=3702 GN=At2g27680 PE=1 SV=1
Q9ZUB3	Spermidine synthase 1 OS=Arabidopsis thaliana OX=3702 GN=SPDSYN1 PE=1 SV=1	28.7425	7	10	4	1	334	36.53	4.86	33.791	7
Protein Group ID	# Proteins	# Unique Peptides	# Peptides	# PSMs	Group Description
1093	2	4	7	10	[Master Protein] Spermidine synthase 1 OS=Arabidopsis thaliana OX=3702 GN=SPDSYN1 PE=1 SV=1
F4IL68	SH3 domain-containing protein OS=Arabidopsis thaliana OX=3702 GN=At2g07360 PE=1 SV=1	13.606	14	14	14	1	1198	130.263	5.69	33.7659	14
Protein Group ID	# Proteins	# Unique Peptides	# Peptides	# PSMs	Group Description
606	2	14	14	14	[Master Protein] SH3 domain-containing protein OS=Arabidopsis thaliana OX=3702 GN=At2g07360 PE=1 SV=1
Q9SYM5	Trifunctional UDP-glucose 4,6-dehydratase/UDP-4-keto-6-deoxy-D-glucose 3,5-epimerase/UDP-4-keto-L-rhamnose-reductase RHM1 OS=Arabidopsis thaliana OX=3702 GN=RHM1 PE=1 SV=1	22.4215	13	15	11	1	669	75.324	7.28	33.7546	13
Protein Group ID	# Proteins	# Unique Peptides	# Peptides	# PSMs	Group Description
2053	4	11	13	16	[Master Protein] Trifunctional UDP-glucose 4,6-dehydratase/UDP-4-keto-6-deoxy-D-glucose 3,5-epimerase/UDP-4-keto-L-rhamnose-reductase RHM1 OS=Arabidopsis thaliana OX=3702 GN=RHM1 PE=1 SV=1
Q84WV1	T-complex protein 1 subunit gamma OS=Arabidopsis thaliana OX=3702 GN=CCT3 PE=1 SV=1	27.5676	12	13	12	1	555	60.301	5.77	33.5567	12
Protein Group ID	# Proteins	# Unique Peptides	# Peptides	# PSMs	Group Description
2063	1	12	12	13	[Master Protein] T-complex protein 1 subunit gamma OS=Arabidopsis thaliana OX=3702 GN=CCT3 PE=1 SV=1
Q9SAD7	Eukaryotic translation initiation factor 4B2 OS=Arabidopsis thaliana OX=3702 GN=EIF4B2 PE=1 SV=1	30.6011	13	13	13	1	549	59.289	8.72	33.5477	13
Protein Group ID	# Proteins	# Unique Peptides	# Peptides	# PSMs	Group Description
302	2	13	13	13	[Master Protein] Eukaryotic translation initiation factor 4B2 OS=Arabidopsis thaliana OX=3702 GN=EIF4B2 PE=1 SV=1
O49570	At4g31200 OS=Arabidopsis thaliana OX=3702 GN=At4g31200 PE=1 SV=1	19.2308	10	11	10	1	650	72.45	6.73	33.5112	10
Protein Group ID	# Proteins	# Unique Peptides	# Peptides	# PSMs	Group Description
443	1	10	10	11	[Master Protein] At4g31200 OS=Arabidopsis thaliana OX=3702 GN=At4g31200 PE=1 SV=1
Q05758	Ketol-acid reductoisomerase, chloroplastic OS=Arabidopsis thaliana OX=3702 GN=At3g58610 PE=1 SV=2	23.181	8	11	8	1	591	63.772	6.8	33.5068	8
Protein Group ID	# Proteins	# Unique Peptides	# Peptides	# PSMs	Group Description
1548	1	8	8	11	[Master Protein] Ketol-acid reductoisomerase, chloroplastic OS=Arabidopsis thaliana OX=3702 GN=At3g58610 PE=1 SV=2
Q9LQ55	Dynamin-2B OS=Arabidopsis thaliana OX=3702 GN=DRP2B PE=1 SV=2	15.2174	11	12	5	1	920	100.167	9.04	33.3265	11
Protein Group ID	# Proteins	# Unique Peptides	# Peptides	# PSMs	Group Description
208	1	5	11	12	[Master Protein] Dynamin-2B OS=Arabidopsis thaliana OX=3702 GN=DRP2B PE=1 SV=2
Q9SEI3	26S proteasome regulatory subunit 10B homolog A OS=Arabidopsis thaliana OX=3702 GN=RPT4A PE=1 SV=1	33.584	10	11	9	1	399	44.789	8.19	33.2071	10
Protein Group ID	# Proteins	# Unique Peptides	# Peptides	# PSMs	Group Description
239	4	9	10	11	[Master Protein] 26S proteasome regulatory subunit 10B homolog A OS=Arabidopsis thaliana OX=3702 GN=RPT4A PE=1 SV=1
Q9FJX3	Mitochondrial outer membrane protein porin 2 OS=Arabidopsis thaliana OX=3702 GN=VDAC2 PE=1 SV=1	46.7391	10	11	10	1	276	29.576	8.85	33.1399	10
Protein Group ID	# Proteins	# Unique Peptides	# Peptides	# PSMs	Group Description
267	3	10	10	11	[Master Protein] Mitochondrial outer membrane protein porin 2 OS=Arabidopsis thaliana OX=3702 GN=VDAC2 PE=1 SV=1
O80503	Expressed protein OS=Arabidopsis thaliana OX=3702 GN=At2g44640 PE=1 SV=2	27.7162	9	10	9	1	451	49.8	8.73	33.1328	9
Protein Group ID	# Proteins	# Unique Peptides	# Peptides	# PSMs	Group Description
1746	1	9	9	10	[Master Protein] Expressed protein OS=Arabidopsis thaliana OX=3702 GN=At2g44640 PE=1 SV=2
Q39258	V-type proton ATPase subunit E1 OS=Arabidopsis thaliana OX=3702 GN=VHA-E1 PE=1 SV=2	55.2174	12	13	12	1	230	26.044	6.4	32.9248	12
Protein Group ID	# Proteins	# Unique Peptides	# Peptides	# PSMs	Group Description
931	5	12	12	13	[Master Protein] V-type proton ATPase subunit E1 OS=Arabidopsis thaliana OX=3702 GN=VHA-E1 PE=1 SV=2
O04450	T-complex protein 1 subunit epsilon OS=Arabidopsis thaliana OX=3702 GN=CCT5 PE=1 SV=1	17.0093	8	11	8	1	535	59.347	5.66	32.87	8
Protein Group ID	# Proteins	# Unique Peptides	# Peptides	# PSMs	Group Description
381	2	8	8	11	[Master Protein] T-complex protein 1 subunit epsilon OS=Arabidopsis thaliana OX=3702 GN=CCT5 PE=1 SV=1
P20431	ATPase 3, plasma membrane-type OS=Arabidopsis thaliana OX=3702 GN=AHA3 PE=1 SV=2	8.64067	8	10	1	1	949	104.384	7.18	32.8359	8
Protein Group ID	# Proteins	# Unique Peptides	# Peptides	# PSMs	Group Description
1179	6	1	8	10	[Master Protein] ATPase 3, plasma membrane-type OS=Arabidopsis thaliana OX=3702 GN=AHA3 PE=1 SV=2
Q9ZP05	Malate dehydrogenase 2, peroxisomal OS=Arabidopsis thaliana OX=3702 GN=PMDH2 PE=1 SV=1	30.791	9	11	9	1	354	37.346	7.99	32.6846	9
Protein Group ID	# Proteins	# Unique Peptides	# Peptides	# PSMs	Group Description
411	6	9	9	11	[Master Protein] Malate dehydrogenase 2, peroxisomal OS=Arabidopsis thaliana OX=3702 GN=PMDH2 PE=1 SV=1
Q6WWW4	E3 ubiquitin-protein ligase UPL3 OS=Arabidopsis thaliana OX=3702 GN=UPL3 PE=1 SV=1	9.74576	12	12	12	1	1888	202.802	6.18	32.6384	12
Protein Group ID	# Proteins	# Unique Peptides	# Peptides	# PSMs	Group Description
1289	2	12	12	12	[Master Protein] E3 ubiquitin-protein ligase UPL3 OS=Arabidopsis thaliana OX=3702 GN=UPL3 PE=1 SV=1
Q9LV11	ATPase 11, plasma membrane-type OS=Arabidopsis thaliana OX=3702 GN=AHA11 PE=1 SV=1	10.1464	10	11	3	1	956	105.056	6.6	32.6303	10
Protein Group ID	# Proteins	# Unique Peptides	# Peptides	# PSMs	Group Description
84	4	3	10	11	[Master Protein] ATPase 11, plasma membrane-type OS=Arabidopsis thaliana OX=3702 GN=AHA11 PE=1 SV=1
O48661	Spermidine synthase 2 OS=Arabidopsis thaliana OX=3702 GN=SPDSYN2 PE=1 SV=2	27.0588	7	10	4	1	340	37.116	4.84	32.5928	7
Protein Group ID	# Proteins	# Unique Peptides	# Peptides	# PSMs	Group Description
1964	1	4	7	10	[Master Protein] Spermidine synthase 2 OS=Arabidopsis thaliana OX=3702 GN=SPDSYN2 PE=1 SV=2
Q9SK84	Phospho-2-dehydro-3-deoxyheptonate aldolase OS=Arabidopsis thaliana OX=3702 GN=At1g22410 PE=1 SV=1	23.7192	11	14	6	1	527	58.29	8.32	32.3934	11
Protein Group ID	# Proteins	# Unique Peptides	# Peptides	# PSMs	Group Description
1798	1	6	11	14	[Master Protein] Phospho-2-dehydro-3-deoxyheptonate aldolase OS=Arabidopsis thaliana OX=3702 GN=At1g22410 PE=1 SV=1
Q8W034	Heterogeneous nuclear ribonucleoprotein 1 OS=Arabidopsis thaliana OX=3702 GN=RNP1 PE=1 SV=1	31.6302	11	13	11	1	411	42.328	5.9	32.3933	11
Protein Group ID	# Proteins	# Unique Peptides	# Peptides	# PSMs	Group Description
649	1	11	11	13	[Master Protein] Heterogeneous nuclear ribonucleoprotein 1 OS=Arabidopsis thaliana OX=3702 GN=RNP1 PE=1 SV=1
Q9LKA4	UBP1-associated protein 2C OS=Arabidopsis thaliana OX=3702 GN=UBA2C PE=2 SV=1	32.6733	9	11	9	1	404	41.754	8.41	32.3728	9
Protein Group ID	# Proteins	# Unique Peptides	# Peptides	# PSMs	Group Description
869	1	9	9	11	[Master Protein] UBP1-associated protein 2C OS=Arabidopsis thaliana OX=3702 GN=UBA2C PE=2 SV=1
P42697	Dynamin-related protein 1A OS=Arabidopsis thaliana OX=3702 GN=DRP1A PE=1 SV=3	27.377	12	12	12	1	610	68.13	8.31	32.0659	12
Protein Group ID	# Proteins	# Unique Peptides	# Peptides	# PSMs	Group Description
574	2	12	12	12	[Master Protein] Dynamin-related protein 1A OS=Arabidopsis thaliana OX=3702 GN=DRP1A PE=1 SV=3
O04314	PYK10-binding protein 1 OS=Arabidopsis thaliana OX=3702 GN=PBP1 PE=1 SV=1	39.9329	8	9	8	1	298	32.138	5.77	31.754	8
Protein Group ID	# Proteins	# Unique Peptides	# Peptides	# PSMs	Group Description
598	2	8	8	9	[Master Protein] PYK10-binding protein 1 OS=Arabidopsis thaliana OX=3702 GN=PBP1 PE=1 SV=1
P29976	Phospho-2-dehydro-3-deoxyheptonate aldolase 1, chloroplastic OS=Arabidopsis thaliana OX=3702 GN=DHS1 PE=2 SV=2	23.619	12	13	7	1	525	57.942	8.06	31.6245	12
Protein Group ID	# Proteins	# Unique Peptides	# Peptides	# PSMs	Group Description
1182	1	7	12	13	[Master Protein] Phospho-2-dehydro-3-deoxyheptonate aldolase 1, chloroplastic OS=Arabidopsis thaliana OX=3702 GN=DHS1 PE=2 SV=2
F4HSW8	GYF domain-containing protein OS=Arabidopsis thaliana OX=3702 GN=At1g27430 PE=1 SV=1	9.7185	9	10	5	1	1492	165.334	6.21	31.5688	9
Protein Group ID	# Proteins	# Unique Peptides	# Peptides	# PSMs	Group Description
1684	3	5	9	10	[Master Protein] GYF domain-containing protein OS=Arabidopsis thaliana OX=3702 GN=At1g27430 PE=1 SV=1
Q9ZPI1	Lysine--tRNA ligase, cytoplasmic OS=Arabidopsis thaliana OX=3702 GN=At3g11710 PE=1 SV=1	21.885	10	11	10	1	626	70.843	6.24	31.4808	10
Protein Group ID	# Proteins	# Unique Peptides	# Peptides	# PSMs	Group Description
1724	1	10	10	11	[Master Protein] Lysine--tRNA ligase, cytoplasmic OS=Arabidopsis thaliana OX=3702 GN=At3g11710 PE=1 SV=1
Q03250	Glycine-rich RNA-binding protein 7 OS=Arabidopsis thaliana OX=3702 GN=RBG7 PE=1 SV=1	51.7045	8	10	7	1	176	16.88	6.15	31.3273	8
Protein Group ID	# Proteins	# Unique Peptides	# Peptides	# PSMs	Group Description
1550	2	7	8	10	[Master Protein] Glycine-rich RNA-binding protein 7 OS=Arabidopsis thaliana OX=3702 GN=RBG7 PE=1 SV=1
A0A1P8B4C2	Coatomer subunit beta OS=Arabidopsis thaliana OX=3702 GN=At4g31480 PE=1 SV=1	11.3285	10	12	10	1	971	108.739	5.88	31.2792	10
Protein Group ID	# Proteins	# Unique Peptides	# Peptides	# PSMs	Group Description
1899	3	10	10	12	[Master Protein] Coatomer subunit beta OS=Arabidopsis thaliana OX=3702 GN=At4g31480 PE=1 SV=1
P54888	Delta-1-pyrroline-5-carboxylate synthase B OS=Arabidopsis thaliana OX=3702 GN=P5CSB PE=2 SV=1	20.9366	11	11	11	1	726	78.822	6.81	31.2702	11
Protein Group ID	# Proteins	# Unique Peptides	# Peptides	# PSMs	Group Description
1130	5	11	11	11	[Master Protein] Delta-1-pyrroline-5-carboxylate synthase B OS=Arabidopsis thaliana OX=3702 GN=P5CSB PE=2 SV=1
O22791	Putative RNA-binding protein OS=Arabidopsis thaliana OX=3702 GN=At2g33410 PE=1 SV=1	32.4257	10	13	10	1	404	41.303	6.55	31.1474	10
Protein Group ID	# Proteins	# Unique Peptides	# Peptides	# PSMs	Group Description
1455	1	10	10	13	[Master Protein] Putative RNA-binding protein OS=Arabidopsis thaliana OX=3702 GN=At2g33410 PE=1 SV=1
Q9FKS5	Cytochrome c1 2, heme protein, mitochondrial OS=Arabidopsis thaliana OX=3702 GN=CYC1-2 PE=1 SV=1	28.3388	5	10	2	1	307	33.669	6.18	30.968	5
Protein Group ID	# Proteins	# Unique Peptides	# Peptides	# PSMs	Group Description
1106	1	2	5	10	[Master Protein] Cytochrome c1 2, heme protein, mitochondrial OS=Arabidopsis thaliana OX=3702 GN=CYC1-2 PE=1 SV=1
Q9FMF5	Root phototropism protein 3 OS=Arabidopsis thaliana OX=3702 GN=RPT3 PE=1 SV=2	18.9008	12	12	12	1	746	81.821	7.44	30.9316	12
Protein Group ID	# Proteins	# Unique Peptides	# Peptides	# PSMs	Group Description
246	3	12	12	12	[Master Protein] Root phototropism protein 3 OS=Arabidopsis thaliana OX=3702 GN=RPT3 PE=1 SV=2
Q9LF33	UDP-glucose 6-dehydrogenase 3 OS=Arabidopsis thaliana OX=3702 GN=UGD3 PE=1 SV=1	23.75	10	10	2	1	480	53.083	6.04	30.913	10
Protein Group ID	# Proteins	# Unique Peptides	# Peptides	# PSMs	Group Description
1406	3	2	10	11	[Master Protein] UDP-glucose 6-dehydrogenase 3 OS=Arabidopsis thaliana OX=3702 GN=UGD3 PE=1 SV=1
Q9SIV5	Zinc finger CCCH domain-containing protein 19 OS=Arabidopsis thaliana OX=3702 GN=NERD PE=1 SV=3	5.52735	5	9	5	1	1773	194.931	4.79	30.9103	5
Protein Group ID	# Proteins	# Unique Peptides	# Peptides	# PSMs	Group Description
1990	2	5	5	9	[Master Protein] Zinc finger CCCH domain-containing protein 19 OS=Arabidopsis thaliana OX=3702 GN=NERD PE=1 SV=3
Q9S7H1	Photosystem I reaction center subunit II-1, chloroplastic OS=Arabidopsis thaliana OX=3702 GN=psaD1 PE=1 SV=1	47.5962	9	11	9	1	208	22.584	9.77	30.8293	9
Protein Group ID	# Proteins	# Unique Peptides	# Peptides	# PSMs	Group Description
155	2	9	9	11	[Master Protein] Photosystem I reaction center subunit II-1, chloroplastic OS=Arabidopsis thaliana OX=3702 GN=psaD1 PE=1 SV=1
Q9FJH6	ABC transporter F family member 1 OS=Arabidopsis thaliana OX=3702 GN=ABCF1 PE=2 SV=1	20.8403	9	10	9	1	595	66.843	6.46	30.8274	9
Protein Group ID	# Proteins	# Unique Peptides	# Peptides	# PSMs	Group Description
1832	1	9	9	10	[Master Protein] ABC transporter F family member 1 OS=Arabidopsis thaliana OX=3702 GN=ABCF1 PE=2 SV=1
Q8VZ57	Alpha/beta-Hydrolases superfamily protein OS=Arabidopsis thaliana OX=3702 GN=At1g52510 PE=1 SV=1	33.9474	9	9	9	1	380	41.813	7.05	30.747	9
Protein Group ID	# Proteins	# Unique Peptides	# Peptides	# PSMs	Group Description
1702	2	9	9	9	[Master Protein] Alpha/beta-Hydrolases superfamily protein OS=Arabidopsis thaliana OX=3702 GN=At1g52510 PE=1 SV=1
Q94K48	ARM repeat superfamily protein OS=Arabidopsis thaliana OX=3702 GN=At3g62530 PE=1 SV=1	41.629	9	11	9	1	221	24.488	6.57	30.6862	9
Protein Group ID	# Proteins	# Unique Peptides	# Peptides	# PSMs	Group Description
1278	1	9	9	11	[Master Protein] ARM repeat superfamily protein OS=Arabidopsis thaliana OX=3702 GN=At3g62530 PE=1 SV=1
Q9LNU4	26S proteasome non-ATPase regulatory subunit 3 homolog A OS=Arabidopsis thaliana OX=3702 GN=RPN3A PE=1 SV=3	29.5082	10	11	5	1	488	55.548	8.19	30.6218	10
Protein Group ID	# Proteins	# Unique Peptides	# Peptides	# PSMs	Group Description
1615	1	5	10	11	[Master Protein] 26S proteasome non-ATPase regulatory subunit 3 homolog A OS=Arabidopsis thaliana OX=3702 GN=RPN3A PE=1 SV=3
O49160	Eukaryotic translation initiation factor 3 subunit C OS=Arabidopsis thaliana OX=3702 GN=TIF3C1 PE=1 SV=2	11.3333	10	12	10	1	900	102.884	5.36	30.4589	10
Protein Group ID	# Proteins	# Unique Peptides	# Peptides	# PSMs	Group Description
922	2	10	10	12	[Master Protein] Eukaryotic translation initiation factor 3 subunit C OS=Arabidopsis thaliana OX=3702 GN=TIF3C1 PE=1 SV=2
O48847	Transcriptional corepressor LEUNIG_HOMOLOG OS=Arabidopsis thaliana OX=3702 GN=LUH PE=1 SV=1	11.9441	7	10	7	1	787	85.461	7.08	30.258	7
Protein Group ID	# Proteins	# Unique Peptides	# Peptides	# PSMs	Group Description
847	1	7	7	10	[Master Protein] Transcriptional corepressor LEUNIG_HOMOLOG OS=Arabidopsis thaliana OX=3702 GN=LUH PE=1 SV=1
Q41931	1-aminocyclopropane-1-carboxylate oxidase 2 OS=Arabidopsis thaliana OX=3702 GN=ACO2 PE=1 SV=2	36.5625	9	11	9	1	320	36.16	5.12	30.2277	9
Protein Group ID	# Proteins	# Unique Peptides	# Peptides	# PSMs	Group Description
1515	1	9	9	11	[Master Protein] 1-aminocyclopropane-1-carboxylate oxidase 2 OS=Arabidopsis thaliana OX=3702 GN=ACO2 PE=1 SV=2
P25697	Phosphoribulokinase, chloroplastic OS=Arabidopsis thaliana OX=3702 GN=At1g32060 PE=1 SV=1	39.7468	9	11	9	1	395	44.436	6.05	30.2102	9
Protein Group ID	# Proteins	# Unique Peptides	# Peptides	# PSMs	Group Description
1443	1	9	9	11	[Master Protein] Phosphoribulokinase, chloroplastic OS=Arabidopsis thaliana OX=3702 GN=At1g32060 PE=1 SV=1
Q8LFC0	Isocitrate dehydrogenase [NAD] regulatory subunit 1, mitochondrial OS=Arabidopsis thaliana OX=3702 GN=IDH1 PE=1 SV=2	23.1608	8	9	6	1	367	39.602	8.13	30.0264	8
Protein Group ID	# Proteins	# Unique Peptides	# Peptides	# PSMs	Group Description
402	3	6	8	9	[Master Protein] Isocitrate dehydrogenase [NAD] regulatory subunit 1, mitochondrial OS=Arabidopsis thaliana OX=3702 GN=IDH1 PE=1 SV=2
Q9S7Z3	Glutathione gamma-glutamylcysteinyltransferase 1 OS=Arabidopsis thaliana OX=3702 GN=PCS1 PE=1 SV=1	24.3299	9	11	9	1	485	54.439	6.6	29.9149	9
Protein Group ID	# Proteins	# Unique Peptides	# Peptides	# PSMs	Group Description
1435	6	9	9	11	[Master Protein] Glutathione gamma-glutamylcysteinyltransferase 1 OS=Arabidopsis thaliana OX=3702 GN=PCS1 PE=1 SV=1
Q38950	Serine/threonine-protein phosphatase 2A 65 kDa regulatory subunit A beta isoform OS=Arabidopsis thaliana OX=3702 GN=PP2AA2 PE=1 SV=2	21.6354	10	12	7	1	587	65.556	5.14	29.7755	10
Protein Group ID	# Proteins	# Unique Peptides	# Peptides	# PSMs	Group Description
97	2	7	10	12	[Master Protein] Serine/threonine-protein phosphatase 2A 65 kDa regulatory subunit A beta isoform OS=Arabidopsis thaliana OX=3702 GN=PP2AA2 PE=1 SV=2
Q9FGY1	Beta-D-xylosidase 1 OS=Arabidopsis thaliana OX=3702 GN=BXL1 PE=1 SV=1	19.2506	11	11	11	1	774	83.471	8.51	29.7322	11
Protein Group ID	# Proteins	# Unique Peptides	# Peptides	# PSMs	Group Description
347	1	11	11	11	[Master Protein] Beta-D-xylosidase 1 OS=Arabidopsis thaliana OX=3702 GN=BXL1 PE=1 SV=1
Q9FK59	Eukaryotic translation initiation factor NCBP OS=Arabidopsis thaliana OX=3702 GN=NCBP PE=1 SV=1	36.1991	8	11	8	1	221	25.729	6.95	29.6703	8
Protein Group ID	# Proteins	# Unique Peptides	# Peptides	# PSMs	Group Description
490	1	8	8	11	[Master Protein] Eukaryotic translation initiation factor NCBP OS=Arabidopsis thaliana OX=3702 GN=NCBP PE=1 SV=1
O82533	Cell division protein FtsZ homolog 2-1, chloroplastic OS=Arabidopsis thaliana OX=3702 GN=FTSZ2-1 PE=1 SV=2	20.0837	5	7	2	1	478	50.69	5.71	29.3628	5
Protein Group ID	# Proteins	# Unique Peptides	# Peptides	# PSMs	Group Description
1036	2	2	5	7	[Master Protein] Cell division protein FtsZ homolog 2-1, chloroplastic OS=Arabidopsis thaliana OX=3702 GN=FTSZ2-1 PE=1 SV=2
O65271	Bifunctional protein FolD 4, chloroplastic OS=Arabidopsis thaliana OX=3702 GN=FOLD4 PE=1 SV=1	35	9	11	9	1	360	38.717	8.28	29.3413	9
Protein Group ID	# Proteins	# Unique Peptides	# Peptides	# PSMs	Group Description
1641	2	9	9	11	[Master Protein] Bifunctional protein FolD 4, chloroplastic OS=Arabidopsis thaliana OX=3702 GN=FOLD4 PE=1 SV=1
Q94A94	Diaminopimelate decarboxylase 2, chloroplastic OS=Arabidopsis thaliana OX=3702 GN=LYSA2 PE=1 SV=1	20.4499	8	10	2	1	489	54.13	6.67	29.2787	8
Protein Group ID	# Proteins	# Unique Peptides	# Peptides	# PSMs	Group Description
471	1	2	8	10	[Master Protein] Diaminopimelate decarboxylase 2, chloroplastic OS=Arabidopsis thaliana OX=3702 GN=LYSA2 PE=1 SV=1
Q0WNJ6	Clathrin heavy chain 1 OS=Arabidopsis thaliana OX=3702 GN=CHC1 PE=1 SV=1	7.03812	9	10	9	1	1705	193.122	5.4	29.2765	9
Protein Group ID	# Proteins	# Unique Peptides	# Peptides	# PSMs	Group Description
1014	2	9	9	10	[Master Protein] Clathrin heavy chain 1 OS=Arabidopsis thaliana OX=3702 GN=CHC1 PE=1 SV=1
Q9LK29	Cytochrome c1 1, heme protein, mitochondrial OS=Arabidopsis thaliana OX=3702 GN=CYC1-1 PE=1 SV=1	28.3388	5	9	2	1	307	33.629	6.13	29.1445	5
Protein Group ID	# Proteins	# Unique Peptides	# Peptides	# PSMs	Group Description
524	1	2	5	9	[Master Protein] Cytochrome c1 1, heme protein, mitochondrial OS=Arabidopsis thaliana OX=3702 GN=CYC1-1 PE=1 SV=1
Q0WQD5	RNA binding (RRM/RBD/RNP motifs) family protein OS=Arabidopsis thaliana OX=3702 GN=At2g28540 PE=1 SV=1	17.2917	10	10	10	1	960	106.983	6.48	29.106	10
Protein Group ID	# Proteins	# Unique Peptides	# Peptides	# PSMs	Group Description
729	2	10	10	10	[Master Protein] RNA binding (RRM/RBD/RNP motifs) family protein OS=Arabidopsis thaliana OX=3702 GN=At2g28540 PE=1 SV=1
Q08682	40S ribosomal protein Sa-1 OS=Arabidopsis thaliana OX=3702 GN=RPSaA PE=1 SV=3	37.2483	8	10	6	1	298	32.271	5.15	29.0975	8
Protein Group ID	# Proteins	# Unique Peptides	# Peptides	# PSMs	Group Description
1799	2	6	8	10	[Master Protein] 40S ribosomal protein Sa-1 OS=Arabidopsis thaliana OX=3702 GN=RPSaA PE=1 SV=3
P46422	Glutathione S-transferase F2 OS=Arabidopsis thaliana OX=3702 GN=GSTF2 PE=1 SV=3	41.5094	8	10	7	1	212	24.114	6.35	29.0631	8
Protein Group ID	# Proteins	# Unique Peptides	# Peptides	# PSMs	Group Description
1879	2	7	8	10	[Master Protein] Glutathione S-transferase F2 OS=Arabidopsis thaliana OX=3702 GN=GSTF2 PE=1 SV=3
Q42560	Aconitate hydratase 1 OS=Arabidopsis thaliana OX=3702 GN=ACO1 PE=1 SV=2	10.0223	7	10	3	1	898	98.09	6.4	29.0145	7
Protein Group ID	# Proteins	# Unique Peptides	# Peptides	# PSMs	Group Description
2048	2	3	7	10	[Master Protein] Aconitate hydratase 1 OS=Arabidopsis thaliana OX=3702 GN=ACO1 PE=1 SV=2
P92947	Monodehydroascorbate reductase, chloroplastic/mitochondrial OS=Arabidopsis thaliana OX=3702 GN=MDAR5 PE=1 SV=3	28.3976	9	9	9	1	493	53.269	8.02	28.9936	9
Protein Group ID	# Proteins	# Unique Peptides	# Peptides	# PSMs	Group Description
1401	3	9	9	9	[Master Protein] Monodehydroascorbate reductase, chloroplastic/mitochondrial OS=Arabidopsis thaliana OX=3702 GN=MDAR5 PE=1 SV=3
Q9LZI2	UDP-glucuronic acid decarboxylase 2 OS=Arabidopsis thaliana OX=3702 GN=UXS2 PE=1 SV=1	30.7865	10	10	3	1	445	49.94	9.14	28.9903	10
Protein Group ID	# Proteins	# Unique Peptides	# Peptides	# PSMs	Group Description
871	1	3	10	10	[Master Protein] UDP-glucuronic acid decarboxylase 2 OS=Arabidopsis thaliana OX=3702 GN=UXS2 PE=1 SV=1
Q9SH69	6-phosphogluconate dehydrogenase, decarboxylating 1, chloroplastic OS=Arabidopsis thaliana OX=3702 GN=PGD1 PE=1 SV=1	25.0513	9	11	2	1	487	53.344	5.45	28.9886	9
Protein Group ID	# Proteins	# Unique Peptides	# Peptides	# PSMs	Group Description
91	1	2	9	11	[Master Protein] 6-phosphogluconate dehydrogenase, decarboxylating 1, chloroplastic OS=Arabidopsis thaliana OX=3702 GN=PGD1 PE=1 SV=1
Q9FFR3	6-phosphogluconate dehydrogenase, decarboxylating 3, chloroplastic OS=Arabidopsis thaliana OX=3702 GN=PGD3 PE=1 SV=1	23.614	9	11	2	1	487	53.284	5.8	28.9774	9
Protein Group ID	# Proteins	# Unique Peptides	# Peptides	# PSMs	Group Description
1000	1	2	9	11	[Master Protein] 6-phosphogluconate dehydrogenase, decarboxylating 3, chloroplastic OS=Arabidopsis thaliana OX=3702 GN=PGD3 PE=1 SV=1
Q93ZV8	RNI-like superfamily protein OS=Arabidopsis thaliana OX=3702 GN=emb2004 PE=1 SV=1	17.5207	8	9	8	1	605	64.682	7.58	28.95	8
Protein Group ID	# Proteins	# Unique Peptides	# Peptides	# PSMs	Group Description
1115	1	8	8	9	[Master Protein] RNI-like superfamily protein OS=Arabidopsis thaliana OX=3702 GN=emb2004 PE=1 SV=1
P42698	DNA-damage-repair/toleration protein DRT111, chloroplastic OS=Arabidopsis thaliana OX=3702 GN=DRT111 PE=1 SV=2	25.0646	9	10	9	1	387	42.292	8.37	28.8552	9
Protein Group ID	# Proteins	# Unique Peptides	# Peptides	# PSMs	Group Description
1273	1	9	9	10	[Master Protein] DNA-damage-repair/toleration protein DRT111, chloroplastic OS=Arabidopsis thaliana OX=3702 GN=DRT111 PE=1 SV=2
Q9SE83	Dynamin-2A OS=Arabidopsis thaliana OX=3702 GN=DRP2A PE=1 SV=2	12.9103	9	10	3	1	914	99.106	9.04	28.5639	9
Protein Group ID	# Proteins	# Unique Peptides	# Peptides	# PSMs	Group Description
1587	1	3	9	10	[Master Protein] Dynamin-2A OS=Arabidopsis thaliana OX=3702 GN=DRP2A PE=1 SV=2
O22609	Protease Do-like 1, chloroplastic OS=Arabidopsis thaliana OX=3702 GN=DEGP1 PE=1 SV=2	26.8793	8	9	8	1	439	46.645	6.46	28.4345	8
Protein Group ID	# Proteins	# Unique Peptides	# Peptides	# PSMs	Group Description
668	1	8	8	9	[Master Protein] Protease Do-like 1, chloroplastic OS=Arabidopsis thaliana OX=3702 GN=DEGP1 PE=1 SV=2
P31414	Pyrophosphate-energized vacuolar membrane proton pump 1 OS=Arabidopsis thaliana OX=3702 GN=AVP1 PE=1 SV=1	12.3377	8	10	8	1	770	80.768	5.26	28.4252	8
Protein Group ID	# Proteins	# Unique Peptides	# Peptides	# PSMs	Group Description
1327	2	8	8	10	[Master Protein] Pyrophosphate-energized vacuolar membrane proton pump 1 OS=Arabidopsis thaliana OX=3702 GN=AVP1 PE=1 SV=1
Q9C522	ATP-citrate synthase beta chain protein 1 OS=Arabidopsis thaliana OX=3702 GN=ACLB-1 PE=2 SV=1	20.2303	9	9	9	1	608	65.772	7.81	28.3037	9
Protein Group ID	# Proteins	# Unique Peptides	# Peptides	# PSMs	Group Description
74	2	9	9	9	[Master Protein] ATP-citrate synthase beta chain protein 1 OS=Arabidopsis thaliana OX=3702 GN=ACLB-1 PE=2 SV=1
Q9ZVI9	Ethanolamine-phosphate cytidylyltransferase OS=Arabidopsis thaliana OX=3702 GN=PECT1 PE=1 SV=1	23.2779	7	9	7	1	421	46.948	7.61	28.2895	7
Protein Group ID	# Proteins	# Unique Peptides	# Peptides	# PSMs	Group Description
766	1	7	7	9	[Master Protein] Ethanolamine-phosphate cytidylyltransferase OS=Arabidopsis thaliana OX=3702 GN=PECT1 PE=1 SV=1
Q9LXJ0	Cell division protein FtsZ homolog 2-2, chloroplastic OS=Arabidopsis thaliana OX=3702 GN=FTSZ2-2 PE=1 SV=1	20.296	5	7	2	1	473	50.286	5.96	28.2052	5
Protein Group ID	# Proteins	# Unique Peptides	# Peptides	# PSMs	Group Description
1603	2	2	5	7	[Master Protein] Cell division protein FtsZ homolog 2-2, chloroplastic OS=Arabidopsis thaliana OX=3702 GN=FTSZ2-2 PE=1 SV=1
Q9LV77	Asparagine synthetase [glutamine-hydrolyzing] 2 OS=Arabidopsis thaliana OX=3702 GN=ASN2 PE=2 SV=1	24.7405	10	11	10	1	578	64.989	6.46	28.1956	10
Protein Group ID	# Proteins	# Unique Peptides	# Peptides	# PSMs	Group Description
14	7	10	10	11	[Master Protein] Asparagine synthetase [glutamine-hydrolyzing] 2 OS=Arabidopsis thaliana OX=3702 GN=ASN2 PE=2 SV=1
Q9SX79	Polyadenylate-binding protein RBP47C OS=Arabidopsis thaliana OX=3702 GN=RBP47C PE=2 SV=1	17.5926	8	12	4	1	432	48.467	6.58	28.0229	8
Protein Group ID	# Proteins	# Unique Peptides	# Peptides	# PSMs	Group Description
455	3	4	8	12	[Master Protein] Polyadenylate-binding protein RBP47C OS=Arabidopsis thaliana OX=3702 GN=RBP47C PE=2 SV=1
Q94K80	La-related protein 1C OS=Arabidopsis thaliana OX=3702 GN=LARP1C PE=1 SV=1	36.1377	12	14	12	1	523	55.804	9.74	28.0112	12
Protein Group ID	# Proteins	# Unique Peptides	# Peptides	# PSMs	Group Description
1369	2	12	12	14	[Master Protein] La-related protein 1C OS=Arabidopsis thaliana OX=3702 GN=LARP1C PE=1 SV=1
F4HV67	Oligouridylate-binding protein 1A OS=Arabidopsis thaliana OX=3702 GN=UBP1A PE=1 SV=1	24.6512	7	10	4	1	430	47.773	7.36	27.9251	7
Protein Group ID	# Proteins	# Unique Peptides	# Peptides	# PSMs	Group Description
449	2	4	7	10	[Master Protein] Oligouridylate-binding protein 1A OS=Arabidopsis thaliana OX=3702 GN=UBP1A PE=1 SV=1
Q9ZUU4	RNA-binding protein CP29B, chloroplastic OS=Arabidopsis thaliana OX=3702 GN=CP29B PE=1 SV=1	35.9862	7	9	5	1	289	30.699	5.16	27.908	7
Protein Group ID	# Proteins	# Unique Peptides	# Peptides	# PSMs	Group Description
985	1	5	7	9	[Master Protein] RNA-binding protein CP29B, chloroplastic OS=Arabidopsis thaliana OX=3702 GN=CP29B PE=1 SV=1
F4IWV2	2-oxoglutarate dehydrogenase, E1 component OS=Arabidopsis thaliana OX=3702 GN=At3g55410 PE=1 SV=1	12.7827	9	10	9	1	1017	115.091	6.93	27.8781	9
Protein Group ID	# Proteins	# Unique Peptides	# Peptides	# PSMs	Group Description
148	2	9	9	10	[Master Protein] 2-oxoglutarate dehydrogenase, E1 component OS=Arabidopsis thaliana OX=3702 GN=At3g55410 PE=1 SV=1
O23553	Beta-amylase 3, chloroplastic OS=Arabidopsis thaliana OX=3702 GN=BAM3 PE=1 SV=3	22.8102	9	10	9	1	548	61.314	7.05	27.8761	9
Protein Group ID	# Proteins	# Unique Peptides	# Peptides	# PSMs	Group Description
2017	1	9	9	10	[Master Protein] Beta-amylase 3, chloroplastic OS=Arabidopsis thaliana OX=3702 GN=BAM3 PE=1 SV=3
O23264	Selenium-binding protein 1 OS=Arabidopsis thaliana OX=3702 GN=SBP1 PE=1 SV=1	30.6122	10	10	7	1	490	54.023	5.67	27.8364	10
Protein Group ID	# Proteins	# Unique Peptides	# Peptides	# PSMs	Group Description
683	1	7	10	10	[Master Protein] Selenium-binding protein 1 OS=Arabidopsis thaliana OX=3702 GN=SBP1 PE=1 SV=1
Q94B78	Glycine dehydrogenase (decarboxylating) 1, mitochondrial OS=Arabidopsis thaliana OX=3702 GN=GLDP1 PE=1 SV=2	13.5005	9	10	9	1	1037	112.853	6.98	27.835	9
Protein Group ID	# Proteins	# Unique Peptides	# Peptides	# PSMs	Group Description
328	3	9	9	10	[Master Protein] Glycine dehydrogenase (decarboxylating) 1, mitochondrial OS=Arabidopsis thaliana OX=3702 GN=GLDP1 PE=1 SV=2
Q9FPW4	Probable NOT transcription complex subunit VIP2 OS=Arabidopsis thaliana OX=3702 GN=VIP2 PE=1 SV=2	19.2182	6	9	6	1	614	66.192	7.56	27.6987	6
Protein Group ID	# Proteins	# Unique Peptides	# Peptides	# PSMs	Group Description
1530	2	6	6	9	[Master Protein] Probable NOT transcription complex subunit VIP2 OS=Arabidopsis thaliana OX=3702 GN=VIP2 PE=1 SV=2
O82663	Succinate dehydrogenase [ubiquinone] flavoprotein subunit 1, mitochondrial OS=Arabidopsis thaliana OX=3702 GN=SDH1-1 PE=1 SV=1	20.347	10	10	10	1	634	69.612	6.29	27.6623	10
Protein Group ID	# Proteins	# Unique Peptides	# Peptides	# PSMs	Group Description
1923	2	10	10	10	[Master Protein] Succinate dehydrogenase [ubiquinone] flavoprotein subunit 1, mitochondrial OS=Arabidopsis thaliana OX=3702 GN=SDH1-1 PE=1 SV=1
Q94A28	Aconitate hydratase 2, mitochondrial OS=Arabidopsis thaliana OX=3702 GN=ACO2 PE=1 SV=3	13.4673	10	10	9	1	995	108.413	7.15	27.6469	10
Protein Group ID	# Proteins	# Unique Peptides	# Peptides	# PSMs	Group Description
842	1	9	10	10	[Master Protein] Aconitate hydratase 2, mitochondrial OS=Arabidopsis thaliana OX=3702 GN=ACO2 PE=1 SV=3
F4HZE0	ATP-dependent Clp protease proteolytic subunit OS=Arabidopsis thaliana OX=3702 GN=At1g09130 PE=1 SV=1	25.9459	9	11	9	1	370	40.893	8.75	27.6103	9
Protein Group ID	# Proteins	# Unique Peptides	# Peptides	# PSMs	Group Description
841	2	9	9	11	[Master Protein] ATP-dependent Clp protease proteolytic subunit OS=Arabidopsis thaliana OX=3702 GN=At1g09130 PE=1 SV=1
Q9ZNT0	Protein SUPPRESSOR OF K(+) TRANSPORT GROWTH DEFECT 1 OS=Arabidopsis thaliana OX=3702 GN=SKD1 PE=1 SV=1	29.4253	8	10	8	1	435	48.563	6.96	27.5917	8
Protein Group ID	# Proteins	# Unique Peptides	# Peptides	# PSMs	Group Description
1436	1	8	8	10	[Master Protein] Protein SUPPRESSOR OF K(+) TRANSPORT GROWTH DEFECT 1 OS=Arabidopsis thaliana OX=3702 GN=SKD1 PE=1 SV=1
Q9M2Z4	Membrane steroid-binding protein 2 OS=Arabidopsis thaliana OX=3702 GN=MSBP2 PE=1 SV=1	46.7811	7	9	5	1	233	25.367	4.63	27.5416	7
Protein Group ID	# Proteins	# Unique Peptides	# Peptides	# PSMs	Group Description
275	1	5	7	9	[Master Protein] Membrane steroid-binding protein 2 OS=Arabidopsis thaliana OX=3702 GN=MSBP2 PE=1 SV=1
Q8L793	Polyadenylate-binding protein-interacting protein 3 OS=Arabidopsis thaliana OX=3702 GN=CID3 PE=2 SV=1	18.2283	9	10	8	1	587	65.349	5.12	27.4822	9
Protein Group ID	# Proteins	# Unique Peptides	# Peptides	# PSMs	Group Description
1896	1	8	9	10	[Master Protein] Polyadenylate-binding protein-interacting protein 3 OS=Arabidopsis thaliana OX=3702 GN=CID3 PE=2 SV=1
Q9LK58	Pentatricopeptide repeat-containing protein At3g13150 OS=Arabidopsis thaliana OX=3702 GN=At3g13150 PE=2 SV=1	19.7822	9	9	9	1	551	60.592	7.91	27.2925	9
Protein Group ID	# Proteins	# Unique Peptides	# Peptides	# PSMs	Group Description
867	1	9	9	9	[Master Protein] Pentatricopeptide repeat-containing protein At3g13150 OS=Arabidopsis thaliana OX=3702 GN=At3g13150 PE=2 SV=1
A0A2P2CLF6	NADH dehydrogenase subunit 9 OS=Arabidopsis thaliana OX=3702 GN=nad9 PE=3 SV=1	33.6842	7	10	7	1	190	22.866	6.93	27.2192	7
Protein Group ID	# Proteins	# Unique Peptides	# Peptides	# PSMs	Group Description
770	2	7	7	10	[Master Protein] NADH dehydrogenase subunit 9 OS=Arabidopsis thaliana OX=3702 GN=nad9 PE=3 SV=1
O04331	Prohibitin-3, mitochondrial OS=Arabidopsis thaliana OX=3702 GN=PHB3 PE=1 SV=1	46.2094	9	10	9	1	277	30.381	7.64	27.0913	9
Protein Group ID	# Proteins	# Unique Peptides	# Peptides	# PSMs	Group Description
23	3	9	9	10	[Master Protein] Prohibitin-3, mitochondrial OS=Arabidopsis thaliana OX=3702 GN=PHB3 PE=1 SV=1
Q9FPF0	Protein DJ-1 homolog A OS=Arabidopsis thaliana OX=3702 GN=DJ1A PE=1 SV=1	30.3571	9	9	9	1	392	41.831	5.41	27.0263	9
Protein Group ID	# Proteins	# Unique Peptides	# Peptides	# PSMs	Group Description
1203	1	9	9	9	[Master Protein] Protein DJ-1 homolog A OS=Arabidopsis thaliana OX=3702 GN=DJ1A PE=1 SV=1
Q9XFS9	1-deoxy-D-xylulose 5-phosphate reductoisomerase, chloroplastic OS=Arabidopsis thaliana OX=3702 GN=DXR PE=2 SV=2	22.0126	9	11	9	1	477	51.931	7.05	26.9058	9
Protein Group ID	# Proteins	# Unique Peptides	# Peptides	# PSMs	Group Description
1573	2	9	9	11	[Master Protein] 1-deoxy-D-xylulose 5-phosphate reductoisomerase, chloroplastic OS=Arabidopsis thaliana OX=3702 GN=DXR PE=2 SV=2
Q8VWF5	Protein MEI2-like 5 OS=Arabidopsis thaliana OX=3702 GN=ML5 PE=1 SV=1	16.75	10	11	10	1	800	88.157	6.2	26.8074	10
Protein Group ID	# Proteins	# Unique Peptides	# Peptides	# PSMs	Group Description
1490	3	10	10	11	[Master Protein] Protein MEI2-like 5 OS=Arabidopsis thaliana OX=3702 GN=ML5 PE=1 SV=1
O80448	Pyridoxal 5'-phosphate synthase subunit PDX1.1 OS=Arabidopsis thaliana OX=3702 GN=PDX11 PE=1 SV=1	21.3592	6	8	3	1	309	32.841	6	26.7295	6
Protein Group ID	# Proteins	# Unique Peptides	# Peptides	# PSMs	Group Description
1250	3	3	6	8	[Master Protein] Pyridoxal 5'-phosphate synthase subunit PDX1.1 OS=Arabidopsis thaliana OX=3702 GN=PDX11 PE=1 SV=1
Q9LFW1	UDP-arabinopyranose mutase 2 OS=Arabidopsis thaliana OX=3702 GN=RGP2 PE=1 SV=1	33.3333	9	10	3	1	360	40.864	6.13	26.7003	9
Protein Group ID	# Proteins	# Unique Peptides	# Peptides	# PSMs	Group Description
1216	3	3	9	10	[Master Protein] UDP-arabinopyranose mutase 2 OS=Arabidopsis thaliana OX=3702 GN=RGP2 PE=1 SV=1
Q9ZUG4	Methylthioribose-1-phosphate isomerase OS=Arabidopsis thaliana OX=3702 GN=At2g05830 PE=1 SV=2	24.8663	7	9	7	1	374	39.588	6.3	26.6708	7
Protein Group ID	# Proteins	# Unique Peptides	# Peptides	# PSMs	Group Description
495	2	7	7	9	[Master Protein] Methylthioribose-1-phosphate isomerase OS=Arabidopsis thaliana OX=3702 GN=At2g05830 PE=1 SV=2
Q9LXX5	PsbP domain-containing protein 6, chloroplastic OS=Arabidopsis thaliana OX=3702 GN=PPD6 PE=1 SV=1	44.2748	9	10	9	1	262	28.612	9.26	26.6638	9
Protein Group ID	# Proteins	# Unique Peptides	# Peptides	# PSMs	Group Description
1451	1	9	9	10	[Master Protein] PsbP domain-containing protein 6, chloroplastic OS=Arabidopsis thaliana OX=3702 GN=PPD6 PE=1 SV=1
Q8L7T4	AT3g13990/MDC16_11 OS=Arabidopsis thaliana OX=3702 GN=At3g13990 PE=1 SV=1	14.1509	6	8	6	1	848	92.24	8.59	26.6588	6
Protein Group ID	# Proteins	# Unique Peptides	# Peptides	# PSMs	Group Description
30	2	6	6	8	[Master Protein] AT3g13990/MDC16_11 OS=Arabidopsis thaliana OX=3702 GN=At3g13990 PE=1 SV=1
Q9LT25	Pre-mRNA-processing protein 40C OS=Arabidopsis thaliana OX=3702 GN=PRP40C PE=1 SV=1	14.8503	10	11	10	1	835	92.75	8.32	26.6573	10
Protein Group ID	# Proteins	# Unique Peptides	# Peptides	# PSMs	Group Description
1638	1	10	10	11	[Master Protein] Pre-mRNA-processing protein 40C OS=Arabidopsis thaliana OX=3702 GN=PRP40C PE=1 SV=1
Q93Y22	Coatomer subunit delta OS=Arabidopsis thaliana OX=3702 GN=At5g05010 PE=1 SV=2	19.9241	6	8	6	1	527	57.682	5.85	26.5892	6
Protein Group ID	# Proteins	# Unique Peptides	# Peptides	# PSMs	Group Description
895	1	6	6	8	[Master Protein] Coatomer subunit delta OS=Arabidopsis thaliana OX=3702 GN=At5g05010 PE=1 SV=2
F4JRD9	RNA recognition motif (RRM)-containing protein OS=Arabidopsis thaliana OX=3702 GN=At4g12640 PE=1 SV=1	19.0765	10	10	10	1	823	92.801	7.02	26.522	10
Protein Group ID	# Proteins	# Unique Peptides	# Peptides	# PSMs	Group Description
2007	2	10	10	10	[Master Protein] RNA recognition motif (RRM)-containing protein OS=Arabidopsis thaliana OX=3702 GN=At4g12640 PE=1 SV=1
Q94A52	Eukaryotic initiation factor 4A-III homolog OS=Arabidopsis thaliana OX=3702 GN=EIF4A3 PE=1 SV=2	25.9804	10	11	8	1	408	45.815	6.23	26.4632	10
Protein Group ID	# Proteins	# Unique Peptides	# Peptides	# PSMs	Group Description
2076	5	8	10	11	[Master Protein] Eukaryotic initiation factor 4A-III homolog OS=Arabidopsis thaliana OX=3702 GN=EIF4A3 PE=1 SV=2
Q67ZZ1	Polyglutamine tract-binding protein 1 OS=Arabidopsis thaliana OX=3702 GN=At2g41020 PE=1 SV=1	25.7019	10	10	10	1	463	49.784	6.95	26.239	10
Protein Group ID	# Proteins	# Unique Peptides	# Peptides	# PSMs	Group Description
314	2	10	10	10	[Master Protein] Polyglutamine tract-binding protein 1 OS=Arabidopsis thaliana OX=3702 GN=At2g41020 PE=1 SV=1
Q8GWE0	Pentatricopeptide repeat-containing protein At4g16390, chloroplastic OS=Arabidopsis thaliana OX=3702 GN=P67 PE=1 SV=3	17.2365	9	10	9	1	702	78.192	6.23	26.1935	9
Protein Group ID	# Proteins	# Unique Peptides	# Peptides	# PSMs	Group Description
532	1	9	9	10	[Master Protein] Pentatricopeptide repeat-containing protein At4g16390, chloroplastic OS=Arabidopsis thaliana OX=3702 GN=P67 PE=1 SV=3
Q9LT39	Leucine-rich repeat (LRR) family protein OS=Arabidopsis thaliana OX=3702 GN=At3g20820 PE=1 SV=1	23.5616	7	9	7	1	365	39.837	8.41	26.0016	7
Protein Group ID	# Proteins	# Unique Peptides	# Peptides	# PSMs	Group Description
1981	1	7	7	9	[Master Protein] Leucine-rich repeat (LRR) family protein OS=Arabidopsis thaliana OX=3702 GN=At3g20820 PE=1 SV=1
Q9ZVL6	UPF0603 protein At1g54780, chloroplastic OS=Arabidopsis thaliana OX=3702 GN=At1g54780 PE=1 SV=1	23.1579	8	9	8	1	285	31.12	8.84	25.934	8
Protein Group ID	# Proteins	# Unique Peptides	# Peptides	# PSMs	Group Description
562	1	8	8	9	[Master Protein] UPF0603 protein At1g54780, chloroplastic OS=Arabidopsis thaliana OX=3702 GN=At1g54780 PE=1 SV=1
O48844	26S proteasome non-ATPase regulatory subunit 1 homolog A OS=Arabidopsis thaliana OX=3702 GN=RPN2A PE=1 SV=1	11.0558	8	10	5	1	1004	108.909	5.39	25.8895	8
Protein Group ID	# Proteins	# Unique Peptides	# Peptides	# PSMs	Group Description
1145	1	5	8	10	[Master Protein] 26S proteasome non-ATPase regulatory subunit 1 homolog A OS=Arabidopsis thaliana OX=3702 GN=RPN2A PE=1 SV=1
F4J0P2	Transducin/WD40 repeat-like superfamily protein OS=Arabidopsis thaliana OX=3702 GN=At3g50590 PE=1 SV=1	8.11648	11	11	11	1	1614	176.194	8.32	25.8667	11
Protein Group ID	# Proteins	# Unique Peptides	# Peptides	# PSMs	Group Description
351	2	11	11	11	[Master Protein] Transducin/WD40 repeat-like superfamily protein OS=Arabidopsis thaliana OX=3702 GN=At3g50590 PE=1 SV=1
Q9SUU5	Cytochrome b-c1 complex subunit 7-1, mitochondrial OS=Arabidopsis thaliana OX=3702 GN=QCR7-1 PE=1 SV=1	45.9016	6	9	6	1	122	14.518	9.73	25.782	6
Protein Group ID	# Proteins	# Unique Peptides	# Peptides	# PSMs	Group Description
1003	4	6	6	9	[Master Protein] Cytochrome b-c1 complex subunit 7-1, mitochondrial OS=Arabidopsis thaliana OX=3702 GN=QCR7-1 PE=1 SV=1
Q9FYR6	Proline--tRNA ligase, chloroplastic/mitochondrial OS=Arabidopsis thaliana OX=3702 GN=OVA6 PE=2 SV=1	22.0994	8	9	8	1	543	60.709	7.02	25.7698	8
Protein Group ID	# Proteins	# Unique Peptides	# Peptides	# PSMs	Group Description
1841	1	8	8	9	[Master Protein] Proline--tRNA ligase, chloroplastic/mitochondrial OS=Arabidopsis thaliana OX=3702 GN=OVA6 PE=2 SV=1
Q94BQ2	26S proteasome regulatory subunit 8 homolog B OS=Arabidopsis thaliana OX=3702 GN=RPT6B PE=1 SV=1	24.105	7	9	6	1	419	47.127	8.59	25.7632	7
Protein Group ID	# Proteins	# Unique Peptides	# Peptides	# PSMs	Group Description
1322	4	6	7	9	[Master Protein] 26S proteasome regulatory subunit 8 homolog B OS=Arabidopsis thaliana OX=3702 GN=RPT6B PE=1 SV=1
Q8VYM7	Hydroxyproline-rich glycoprotein family protein OS=Arabidopsis thaliana OX=3702 GN=ESP1 PE=1 SV=1	17.268	5	8	5	1	388	41.804	9.7	25.7039	5
Protein Group ID	# Proteins	# Unique Peptides	# Peptides	# PSMs	Group Description
1469	2	5	5	8	[Master Protein] Hydroxyproline-rich glycoprotein family protein OS=Arabidopsis thaliana OX=3702 GN=ESP1 PE=1 SV=1
Q9ZVS5	Eukaryotic aspartyl protease family protein OS=Arabidopsis thaliana OX=3702 GN=At1g03230 PE=1 SV=1	28.5714	10	10	6	1	434	46.119	9.14	25.6994	10
Protein Group ID	# Proteins	# Unique Peptides	# Peptides	# PSMs	Group Description
1783	1	6	10	10	[Master Protein] Eukaryotic aspartyl protease family protein OS=Arabidopsis thaliana OX=3702 GN=At1g03230 PE=1 SV=1
P56771	Cytochrome f OS=Arabidopsis thaliana OX=3702 GN=petA PE=3 SV=1	30.3125	8	9	8	1	320	35.335	8.29	25.6704	8
Protein Group ID	# Proteins	# Unique Peptides	# Peptides	# PSMs	Group Description
1762	1	8	8	9	[Master Protein] Cytochrome f OS=Arabidopsis thaliana OX=3702 GN=petA PE=3 SV=1
P27202	Photosystem II 10 kDa polypeptide, chloroplastic OS=Arabidopsis thaliana OX=3702 GN=PSBR PE=1 SV=1	37.8571	4	8	4	1	140	14.577	9.63	25.5582	4
Protein Group ID	# Proteins	# Unique Peptides	# Peptides	# PSMs	Group Description
331	1	4	4	8	[Master Protein] Photosystem II 10 kDa polypeptide, chloroplastic OS=Arabidopsis thaliana OX=3702 GN=PSBR PE=1 SV=1
Q94C57	UDP-glucosyl transferase 73B2 OS=Arabidopsis thaliana OX=3702 GN=UGT73B2 PE=1 SV=1	21.118	10	10	9	1	483	54.18	6.32	25.5559	10
Protein Group ID	# Proteins	# Unique Peptides	# Peptides	# PSMs	Group Description
1576	2	9	10	10	[Master Protein] UDP-glucosyl transferase 73B2 OS=Arabidopsis thaliana OX=3702 GN=UGT73B2 PE=1 SV=1
P43297	Cysteine proteinase RD21A OS=Arabidopsis thaliana OX=3702 GN=RD21A PE=1 SV=1	15.5844	7	9	7	1	462	50.933	5.41	25.5252	7
Protein Group ID	# Proteins	# Unique Peptides	# Peptides	# PSMs	Group Description
2006	1	7	7	9	[Master Protein] Cysteine proteinase RD21A OS=Arabidopsis thaliana OX=3702 GN=RD21A PE=1 SV=1
Q39002	ADP,ATP carrier protein 1, chloroplastic OS=Arabidopsis thaliana OX=3702 GN=AATP1 PE=1 SV=2	12.3397	5	7	3	1	624	68.09	9.35	25.5155	5
Protein Group ID	# Proteins	# Unique Peptides	# Peptides	# PSMs	Group Description
1800	1	3	5	7	[Master Protein] ADP,ATP carrier protein 1, chloroplastic OS=Arabidopsis thaliana OX=3702 GN=AATP1 PE=1 SV=2
Q9SRT9	UDP-arabinopyranose mutase 1 OS=Arabidopsis thaliana OX=3702 GN=RGP1 PE=1 SV=1	33.3333	9	10	3	1	357	40.602	5.92	25.508	9
Protein Group ID	# Proteins	# Unique Peptides	# Peptides	# PSMs	Group Description
965	3	3	9	10	[Master Protein] UDP-arabinopyranose mutase 1 OS=Arabidopsis thaliana OX=3702 GN=RGP1 PE=1 SV=1
Q8S8T4	UDP-glucuronic acid decarboxylase 4 OS=Arabidopsis thaliana OX=3702 GN=UXS4 PE=2 SV=1	24.8307	9	9	2	1	443	49.914	8.91	25.428	9
Protein Group ID	# Proteins	# Unique Peptides	# Peptides	# PSMs	Group Description
1590	2	2	9	9	[Master Protein] UDP-glucuronic acid decarboxylase 4 OS=Arabidopsis thaliana OX=3702 GN=UXS4 PE=2 SV=1
Q0WLR1	KH domain-containing protein At4g26480 OS=Arabidopsis thaliana OX=3702 GN=At4g26480 PE=2 SV=1	31.4935	7	9	5	1	308	33.567	8.97	25.3946	7
Protein Group ID	# Proteins	# Unique Peptides	# Peptides	# PSMs	Group Description
1690	2	5	7	9	[Master Protein] KH domain-containing protein At4g26480 OS=Arabidopsis thaliana OX=3702 GN=At4g26480 PE=2 SV=1
P55034	26S proteasome non-ATPase regulatory subunit 4 homolog OS=Arabidopsis thaliana OX=3702 GN=RPN10 PE=1 SV=1	19.9482	7	8	7	1	386	40.732	4.6	25.3914	7
Protein Group ID	# Proteins	# Unique Peptides	# Peptides	# PSMs	Group Description
1022	1	7	7	8	[Master Protein] 26S proteasome non-ATPase regulatory subunit 4 homolog OS=Arabidopsis thaliana OX=3702 GN=RPN10 PE=1 SV=1
Q9SJT9	Coatomer subunit alpha-2 OS=Arabidopsis thaliana OX=3702 GN=At2g21390 PE=2 SV=1	8.62069	7	7	7	1	1218	136.381	6.92	25.3153	7
Protein Group ID	# Proteins	# Unique Peptides	# Peptides	# PSMs	Group Description
1215	2	7	7	7	[Master Protein] Coatomer subunit alpha-2 OS=Arabidopsis thaliana OX=3702 GN=At2g21390 PE=2 SV=1
Q9ZT91	Elongation factor Tu, mitochondrial OS=Arabidopsis thaliana OX=3702 GN=TUFA PE=1 SV=1	24.6696	8	8	7	1	454	49.379	6.7	25.2892	8
Protein Group ID	# Proteins	# Unique Peptides	# Peptides	# PSMs	Group Description
1596	1	7	8	8	[Master Protein] Elongation factor Tu, mitochondrial OS=Arabidopsis thaliana OX=3702 GN=TUFA PE=1 SV=1
Q949X7	Diaminopimelate decarboxylase 1, chloroplastic OS=Arabidopsis thaliana OX=3702 GN=LYSA1 PE=1 SV=1	21.9008	8	9	2	1	484	53.524	6.98	25.2879	8
Protein Group ID	# Proteins	# Unique Peptides	# Peptides	# PSMs	Group Description
1463	1	2	8	9	[Master Protein] Diaminopimelate decarboxylase 1, chloroplastic OS=Arabidopsis thaliana OX=3702 GN=LYSA1 PE=1 SV=1
Q944K2	Dolichyl-diphosphooligosaccharide--protein glycosyltransferase 48 kDa subunit OS=Arabidopsis thaliana OX=3702 GN=OST48 PE=2 SV=1	24.9428	9	10	9	1	437	48.714	6.34	25.2478	9
Protein Group ID	# Proteins	# Unique Peptides	# Peptides	# PSMs	Group Description
220	1	9	9	10	[Master Protein] Dolichyl-diphosphooligosaccharide--protein glycosyltransferase 48 kDa subunit OS=Arabidopsis thaliana OX=3702 GN=OST48 PE=2 SV=1
Q8VYN9	Universal stress protein PHOS32 OS=Arabidopsis thaliana OX=3702 GN=PHOS32 PE=1 SV=1	45.4545	7	9	5	1	242	26.186	6.57	25.216	7
Protein Group ID	# Proteins	# Unique Peptides	# Peptides	# PSMs	Group Description
1423	3	5	7	9	[Master Protein] Universal stress protein PHOS32 OS=Arabidopsis thaliana OX=3702 GN=PHOS32 PE=1 SV=1
Q9FWA3	6-phosphogluconate dehydrogenase, decarboxylating 2 OS=Arabidopsis thaliana OX=3702 GN=PGD2 PE=1 SV=1	20.7819	8	9	6	1	486	53.544	7.42	25.1969	8
Protein Group ID	# Proteins	# Unique Peptides	# Peptides	# PSMs	Group Description
930	1	6	8	9	[Master Protein] 6-phosphogluconate dehydrogenase, decarboxylating 2 OS=Arabidopsis thaliana OX=3702 GN=PGD2 PE=1 SV=1
F4JVN6	Tripeptidyl-peptidase 2 OS=Arabidopsis thaliana OX=3702 GN=TPP2 PE=1 SV=1	9.2029	10	10	10	1	1380	152.273	6.07	25.1511	10
Protein Group ID	# Proteins	# Unique Peptides	# Peptides	# PSMs	Group Description
1994	1	10	10	10	[Master Protein] Tripeptidyl-peptidase 2 OS=Arabidopsis thaliana OX=3702 GN=TPP2 PE=1 SV=1
O80798	AT1G65270 protein OS=Arabidopsis thaliana OX=3702 GN=At1g65270 PE=1 SV=1	23.2877	7	8	7	1	292	32.514	6.43	25.0714	7
Protein Group ID	# Proteins	# Unique Peptides	# Peptides	# PSMs	Group Description
654	1	7	7	8	[Master Protein] AT1G65270 protein OS=Arabidopsis thaliana OX=3702 GN=At1g65270 PE=1 SV=1
Q9XIE2	ABC transporter G family member 36 OS=Arabidopsis thaliana OX=3702 GN=ABCG36 PE=1 SV=1	7.55616	10	10	10	1	1469	164.975	7.9	25.0698	10
Protein Group ID	# Proteins	# Unique Peptides	# Peptides	# PSMs	Group Description
127	11	10	10	10	[Master Protein] ABC transporter G family member 36 OS=Arabidopsis thaliana OX=3702 GN=ABCG36 PE=1 SV=1
Q42406	Peptidyl-prolyl cis-trans isomerase CYP18-4 OS=Arabidopsis thaliana OX=3702 GN=CYP18-4 PE=1 SV=1	62.2093	8	9	6	1	172	18.366	8.69	25.0531	8
Protein Group ID	# Proteins	# Unique Peptides	# Peptides	# PSMs	Group Description
586	5	6	8	9	[Master Protein] Peptidyl-prolyl cis-trans isomerase CYP18-4 OS=Arabidopsis thaliana OX=3702 GN=CYP18-4 PE=1 SV=1
Q9LET7	Calmodulin-interacting protein 111 OS=Arabidopsis thaliana OX=3702 GN=CIP111 PE=1 SV=1	15.7534	10	11	10	1	1022	111.45	6.44	25.0432	10
Protein Group ID	# Proteins	# Unique Peptides	# Peptides	# PSMs	Group Description
1917	2	10	10	12	[Master Protein] Calmodulin-interacting protein 111 OS=Arabidopsis thaliana OX=3702 GN=CIP111 PE=1 SV=1
P48491	Triosephosphate isomerase, cytosolic OS=Arabidopsis thaliana OX=3702 GN=CTIMC PE=1 SV=2	44.0945	8	8	8	1	254	27.152	5.5	24.9682	8
Protein Group ID	# Proteins	# Unique Peptides	# Peptides	# PSMs	Group Description
1946	1	8	8	8	[Master Protein] Triosephosphate isomerase, cytosolic OS=Arabidopsis thaliana OX=3702 GN=CTIMC PE=1 SV=2
Q9FVT2	Probable elongation factor 1-gamma 2 OS=Arabidopsis thaliana OX=3702 GN=At1g57720 PE=1 SV=1	21.0654	6	9	4	1	413	46.37	5.71	24.9532	6
Protein Group ID	# Proteins	# Unique Peptides	# Peptides	# PSMs	Group Description
749	1	4	6	9	[Master Protein] Probable elongation factor 1-gamma 2 OS=Arabidopsis thaliana OX=3702 GN=At1g57720 PE=1 SV=1
O81283	Translocase of chloroplast 159, chloroplastic OS=Arabidopsis thaliana OX=3702 GN=TOC159 PE=1 SV=1	10.3127	10	10	10	1	1503	160.721	4.55	24.9134	10
Protein Group ID	# Proteins	# Unique Peptides	# Peptides	# PSMs	Group Description
24	1	10	10	10	[Master Protein] Translocase of chloroplast 159, chloroplastic OS=Arabidopsis thaliana OX=3702 GN=TOC159 PE=1 SV=1
P46645	Aspartate aminotransferase, cytoplasmic isozyme 1 OS=Arabidopsis thaliana OX=3702 GN=ASP2 PE=1 SV=2	27.1605	8	9	7	1	405	44.239	7.28	24.8652	8
Protein Group ID	# Proteins	# Unique Peptides	# Peptides	# PSMs	Group Description
1671	4	7	8	9	[Master Protein] Aspartate aminotransferase, cytoplasmic isozyme 1 OS=Arabidopsis thaliana OX=3702 GN=ASP2 PE=1 SV=2
Q9SJQ9	Fructose-bisphosphate aldolase 6, cytosolic OS=Arabidopsis thaliana OX=3702 GN=FBA6 PE=1 SV=1	29.8883	6	8	2	1	358	38.363	7.39	24.849	6
Protein Group ID	# Proteins	# Unique Peptides	# Peptides	# PSMs	Group Description
525	2	2	6	8	[Master Protein] Fructose-bisphosphate aldolase 6, cytosolic OS=Arabidopsis thaliana OX=3702 GN=FBA6 PE=1 SV=1
O04499	2,3-bisphosphoglycerate-independent phosphoglycerate mutase 1 OS=Arabidopsis thaliana OX=3702 GN=PGM1 PE=1 SV=3	22.4417	8	8	4	1	557	60.542	5.53	24.8256	8
Protein Group ID	# Proteins	# Unique Peptides	# Peptides	# PSMs	Group Description
162	1	4	8	8	[Master Protein] 2,3-bisphosphoglycerate-independent phosphoglycerate mutase 1 OS=Arabidopsis thaliana OX=3702 GN=PGM1 PE=1 SV=3
Q70E96	Aldehyde dehydrogenase family 3 member F1 OS=Arabidopsis thaliana OX=3702 GN=ALDH3F1 PE=2 SV=2	24.5868	9	9	9	1	484	53.581	8.07	24.8251	9
Protein Group ID	# Proteins	# Unique Peptides	# Peptides	# PSMs	Group Description
1255	1	9	9	9	[Master Protein] Aldehyde dehydrogenase family 3 member F1 OS=Arabidopsis thaliana OX=3702 GN=ALDH3F1 PE=2 SV=2
Q9LT08	26S proteasome non-ATPase regulatory subunit 14 homolog OS=Arabidopsis thaliana OX=3702 GN=RPN11 PE=1 SV=1	28.8961	8	10	8	1	308	34.332	6.8	24.6929	8
Protein Group ID	# Proteins	# Unique Peptides	# Peptides	# PSMs	Group Description
1612	2	8	8	10	[Master Protein] 26S proteasome non-ATPase regulatory subunit 14 homolog OS=Arabidopsis thaliana OX=3702 GN=RPN11 PE=1 SV=1
Q9SAJ4	Phosphoglycerate kinase 3, cytosolic OS=Arabidopsis thaliana OX=3702 GN=PGK3 PE=1 SV=1	32.1696	9	10	7	1	401	42.105	5.68	24.6556	9
Protein Group ID	# Proteins	# Unique Peptides	# Peptides	# PSMs	Group Description
1150	1	7	9	10	[Master Protein] Phosphoglycerate kinase 3, cytosolic OS=Arabidopsis thaliana OX=3702 GN=PGK3 PE=1 SV=1
Q9FKM4	At5g57460 OS=Arabidopsis thaliana OX=3702 GN=MUA2.4 PE=1 SV=1	18.7307	10	10	10	1	646	70.468	5.29	24.6288	10
Protein Group ID	# Proteins	# Unique Peptides	# Peptides	# PSMs	Group Description
1148	1	10	10	10	[Master Protein] At5g57460 OS=Arabidopsis thaliana OX=3702 GN=MUA2.4 PE=1 SV=1
F4JCS8	Protein SUO OS=Arabidopsis thaliana OX=3702 GN=SUO PE=1 SV=1	9.60942	10	10	10	1	1613	171.835	6.32	24.6219	10
Protein Group ID	# Proteins	# Unique Peptides	# Peptides	# PSMs	Group Description
196	3	10	10	10	[Master Protein] Protein SUO OS=Arabidopsis thaliana OX=3702 GN=SUO PE=1 SV=1
F4JHE9	K+ efflux antiporter 2 OS=Arabidopsis thaliana OX=3702 GN=KEA2 PE=1 SV=1	9.95781	8	8	5	1	1185	127.526	5.2	24.6001	8
Protein Group ID	# Proteins	# Unique Peptides	# Peptides	# PSMs	Group Description
1876	2	5	8	8	[Master Protein] K+ efflux antiporter 2 OS=Arabidopsis thaliana OX=3702 GN=KEA2 PE=1 SV=1
A0A1P8B3H0	S-adenosyl-L-methionine-dependent methyltransferases superfamily protein OS=Arabidopsis thaliana OX=3702 GN=CCoAOMT1 PE=1 SV=1	39.8601	9	10	9	1	286	32.453	6.19	24.5604	9
Protein Group ID	# Proteins	# Unique Peptides	# Peptides	# PSMs	Group Description
1025	3	9	9	10	[Master Protein] S-adenosyl-L-methionine-dependent methyltransferases superfamily protein OS=Arabidopsis thaliana OX=3702 GN=CCoAOMT1 PE=1 SV=1
P57720	Chorismate synthase, chloroplastic OS=Arabidopsis thaliana OX=3702 GN=EMB1144 PE=2 SV=2	30.9633	9	10	9	1	436	47.288	8.12	24.524	9
Protein Group ID	# Proteins	# Unique Peptides	# Peptides	# PSMs	Group Description
1958	3	9	9	10	[Master Protein] Chorismate synthase, chloroplastic OS=Arabidopsis thaliana OX=3702 GN=EMB1144 PE=2 SV=2
Q9SJF0	Serine/threonine-protein phosphatase BSL2 OS=Arabidopsis thaliana OX=3702 GN=BSL2 PE=1 SV=2	7.56385	6	9	1	1	1018	108.512	5.74	24.5151	6
Protein Group ID	# Proteins	# Unique Peptides	# Peptides	# PSMs	Group Description
925	4	1	6	9	[Master Protein] Serine/threonine-protein phosphatase BSL2 OS=Arabidopsis thaliana OX=3702 GN=BSL2 PE=1 SV=2
Q42581	Ribose-phosphate pyrophosphokinase 1, chloroplastic OS=Arabidopsis thaliana OX=3702 GN=PRS1 PE=2 SV=2	21.0918	7	8	4	1	403	43.667	7.62	24.4554	7
Protein Group ID	# Proteins	# Unique Peptides	# Peptides	# PSMs	Group Description
2008	4	4	7	8	[Master Protein] Ribose-phosphate pyrophosphokinase 1, chloroplastic OS=Arabidopsis thaliana OX=3702 GN=PRS1 PE=2 SV=2
Q9FMT1	3-isopropylmalate dehydrogenase 1, chloroplastic OS=Arabidopsis thaliana OX=3702 GN=IMDH1 PE=1 SV=1	26.8949	9	10	9	1	409	44.134	6.01	24.3884	9
Protein Group ID	# Proteins	# Unique Peptides	# Peptides	# PSMs	Group Description
1729	6	9	9	10	[Master Protein] 3-isopropylmalate dehydrogenase 1, chloroplastic OS=Arabidopsis thaliana OX=3702 GN=IMDH1 PE=1 SV=1
P38418	Lipoxygenase 2, chloroplastic OS=Arabidopsis thaliana OX=3702 GN=LOX2 PE=1 SV=1	9.70982	6	8	6	1	896	101.982	5.62	24.3413	6
Protein Group ID	# Proteins	# Unique Peptides	# Peptides	# PSMs	Group Description
966	2	6	6	8	[Master Protein] Lipoxygenase 2, chloroplastic OS=Arabidopsis thaliana OX=3702 GN=LOX2 PE=1 SV=1
F4JG57	Chloroplast protein-transporting ATPase OS=Arabidopsis thaliana OX=3702 GN=AGY1 PE=1 SV=1	10.6526	8	9	8	1	1042	117.341	6.67	24.2231	8
Protein Group ID	# Proteins	# Unique Peptides	# Peptides	# PSMs	Group Description
1114	3	8	8	9	[Master Protein] Chloroplast protein-transporting ATPase OS=Arabidopsis thaliana OX=3702 GN=AGY1 PE=1 SV=1
F4K409	Elongation factor family protein OS=Arabidopsis thaliana OX=3702 GN=SVR3 PE=1 SV=1	17.0118	8	9	8	1	676	74.367	7.25	24.1903	8
Protein Group ID	# Proteins	# Unique Peptides	# Peptides	# PSMs	Group Description
1728	2	8	8	9	[Master Protein] Elongation factor family protein OS=Arabidopsis thaliana OX=3702 GN=SVR3 PE=1 SV=1
Q9SCY0	Phosphoglucomutase, chloroplastic OS=Arabidopsis thaliana OX=3702 GN=PGMP PE=1 SV=2	20.5457	9	9	9	1	623	67.946	5.74	24.1804	9
Protein Group ID	# Proteins	# Unique Peptides	# Peptides	# PSMs	Group Description
1754	1	9	9	9	[Master Protein] Phosphoglucomutase, chloroplastic OS=Arabidopsis thaliana OX=3702 GN=PGMP PE=1 SV=2
Q9C9P3	ADP-glucose pyrophosphorylase family protein OS=Arabidopsis thaliana OX=3702 GN=F9E10.24 PE=1 SV=1	21.6867	9	9	9	1	415	45.535	7.21	24.1803	9
Protein Group ID	# Proteins	# Unique Peptides	# Peptides	# PSMs	Group Description
724	4	9	9	9	[Master Protein] ADP-glucose pyrophosphorylase family protein OS=Arabidopsis thaliana OX=3702 GN=F9E10.24 PE=1 SV=1
Q9S9N6	Photosynthetic NDH subunit of subcomplex B 1, chloroplastic OS=Arabidopsis thaliana OX=3702 GN=PNSB1 PE=2 SV=1	17.7874	7	8	7	1	461	50.99	6.93	24.0853	7
Protein Group ID	# Proteins	# Unique Peptides	# Peptides	# PSMs	Group Description
1897	1	7	7	8	[Master Protein] Photosynthetic NDH subunit of subcomplex B 1, chloroplastic OS=Arabidopsis thaliana OX=3702 GN=PNSB1 PE=2 SV=1
Q9SJE1	Magnesium-chelatase subunit ChlD, chloroplastic OS=Arabidopsis thaliana OX=3702 GN=CHLD PE=1 SV=3	17.2368	10	10	10	1	760	83.232	5.35	24.0555	10
Protein Group ID	# Proteins	# Unique Peptides	# Peptides	# PSMs	Group Description
520	1	10	10	10	[Master Protein] Magnesium-chelatase subunit ChlD, chloroplastic OS=Arabidopsis thaliana OX=3702 GN=CHLD PE=1 SV=3
Q9FXA2	Polyadenylate-binding protein 8 OS=Arabidopsis thaliana OX=3702 GN=PAB8 PE=1 SV=1	15.4993	9	9	8	1	671	72.733	7.53	23.9821	9
Protein Group ID	# Proteins	# Unique Peptides	# Peptides	# PSMs	Group Description
716	2	8	9	9	[Master Protein] Polyadenylate-binding protein 8 OS=Arabidopsis thaliana OX=3702 GN=PAB8 PE=1 SV=1
Q0WR25	Evolutionarily conserved C-terminal region 5 OS=Arabidopsis thaliana OX=3702 GN=ECT5 PE=1 SV=1	18.2965	8	9	8	1	634	69.438	5.58	23.9528	8
Protein Group ID	# Proteins	# Unique Peptides	# Peptides	# PSMs	Group Description
189	5	8	8	9	[Master Protein] Evolutionarily conserved C-terminal region 5 OS=Arabidopsis thaliana OX=3702 GN=ECT5 PE=1 SV=1
Q9FLT0	Ribonuclease TUDOR 2 OS=Arabidopsis thaliana OX=3702 GN=TSN2 PE=1 SV=1	12.6904	9	9	5	1	985	107.675	6.55	23.9277	9
Protein Group ID	# Proteins	# Unique Peptides	# Peptides	# PSMs	Group Description
206	1	5	9	9	[Master Protein] Ribonuclease TUDOR 2 OS=Arabidopsis thaliana OX=3702 GN=TSN2 PE=1 SV=1
O49460	Prohibitin-1, mitochondrial OS=Arabidopsis thaliana OX=3702 GN=PHB1 PE=1 SV=1	26.7361	6	8	3	1	288	31.687	9.26	23.9263	6
Protein Group ID	# Proteins	# Unique Peptides	# Peptides	# PSMs	Group Description
792	1	3	6	8	[Master Protein] Prohibitin-1, mitochondrial OS=Arabidopsis thaliana OX=3702 GN=PHB1 PE=1 SV=1
Q9STT3	Aldose 1-epimerase OS=Arabidopsis thaliana OX=3702 GN=T23J7.130 PE=1 SV=1	22.6257	6	7	6	1	358	39.689	9.07	23.8885	6
Protein Group ID	# Proteins	# Unique Peptides	# Peptides	# PSMs	Group Description
2038	1	6	6	7	[Master Protein] Aldose 1-epimerase OS=Arabidopsis thaliana OX=3702 GN=T23J7.130 PE=1 SV=1
Q9LKA5	Multiple organellar RNA editing factor 8, chloroplastic/mitochondrial OS=Arabidopsis thaliana OX=3702 GN=MORF8 PE=1 SV=1	17.4684	7	9	7	1	395	42.843	9.33	23.8768	7
Protein Group ID	# Proteins	# Unique Peptides	# Peptides	# PSMs	Group Description
1631	3	7	7	9	[Master Protein] Multiple organellar RNA editing factor 8, chloroplastic/mitochondrial OS=Arabidopsis thaliana OX=3702 GN=MORF8 PE=1 SV=1
Q9FLX7	Probable NADH dehydrogenase [ubiquinone] 1 alpha subcomplex subunit 5, mitochondrial OS=Arabidopsis thaliana OX=3702 GN=At5g52840 PE=1 SV=1	38.4615	7	8	7	1	169	19.167	4.77	23.8389	7
Protein Group ID	# Proteins	# Unique Peptides	# Peptides	# PSMs	Group Description
1326	2	7	7	8	[Master Protein] Probable NADH dehydrogenase [ubiquinone] 1 alpha subcomplex subunit 5, mitochondrial OS=Arabidopsis thaliana OX=3702 GN=At5g52840 PE=1 SV=1
Q9S814	Ethylene-insensitive protein 2 OS=Arabidopsis thaliana OX=3702 GN=EIN2 PE=1 SV=1	10.3555	9	10	9	1	1294	140.867	6.01	23.7904	9
Protein Group ID	# Proteins	# Unique Peptides	# Peptides	# PSMs	Group Description
126	1	9	9	10	[Master Protein] Ethylene-insensitive protein 2 OS=Arabidopsis thaliana OX=3702 GN=EIN2 PE=1 SV=1
Q6STH5	Fe-S cluster assembly factor HCF101, chloroplastic OS=Arabidopsis thaliana OX=3702 GN=HCF101 PE=1 SV=1	22.5564	8	8	8	1	532	57.728	6.29	23.7602	8
Protein Group ID	# Proteins	# Unique Peptides	# Peptides	# PSMs	Group Description
454	1	8	8	8	[Master Protein] Fe-S cluster assembly factor HCF101, chloroplastic OS=Arabidopsis thaliana OX=3702 GN=HCF101 PE=1 SV=1
A0A1P8AV08	Aspartic proteinase A1 OS=Arabidopsis thaliana OX=3702 GN=APA1 PE=1 SV=1	18.3752	6	8	6	1	517	56	5.67	23.7562	6
Protein Group ID	# Proteins	# Unique Peptides	# Peptides	# PSMs	Group Description
169	4	6	6	8	[Master Protein] Aspartic proteinase A1 OS=Arabidopsis thaliana OX=3702 GN=APA1 PE=1 SV=1
Q9C7N5	GDSL esterase/lipase At1g29660 OS=Arabidopsis thaliana OX=3702 GN=At1g29660 PE=1 SV=1	20.6044	5	7	5	1	364	40.117	5.36	23.7351	5
Protein Group ID	# Proteins	# Unique Peptides	# Peptides	# PSMs	Group Description
1385	1	5	5	7	[Master Protein] GDSL esterase/lipase At1g29660 OS=Arabidopsis thaliana OX=3702 GN=At1g29660 PE=1 SV=1
F4IMY0	Pre-mRNA cleavage complex 2 Pcf11-like protein OS=Arabidopsis thaliana OX=3702 GN=At2g36480 PE=1 SV=2	9.76116	8	9	8	1	963	105.497	6.74	23.7122	8
Protein Group ID	# Proteins	# Unique Peptides	# Peptides	# PSMs	Group Description
1331	1	8	8	9	[Master Protein] Pre-mRNA cleavage complex 2 Pcf11-like protein OS=Arabidopsis thaliana OX=3702 GN=At2g36480 PE=1 SV=2
Q42522	Glutamate-1-semialdehyde 2,1-aminomutase 2, chloroplastic OS=Arabidopsis thaliana OX=3702 GN=GSA2 PE=1 SV=2	16.9492	5	8	1	1	472	50.109	7.39	23.6757	5
Protein Group ID	# Proteins	# Unique Peptides	# Peptides	# PSMs	Group Description
1078	1	1	5	8	[Master Protein] Glutamate-1-semialdehyde 2,1-aminomutase 2, chloroplastic OS=Arabidopsis thaliana OX=3702 GN=GSA2 PE=1 SV=2
Q9ZNT7	Prohibitin-2, mitochondrial OS=Arabidopsis thaliana OX=3702 GN=PHB2 PE=1 SV=1	25.8741	5	7	2	1	286	31.791	9.39	23.6534	5
Protein Group ID	# Proteins	# Unique Peptides	# Peptides	# PSMs	Group Description
249	1	2	5	7	[Master Protein] Prohibitin-2, mitochondrial OS=Arabidopsis thaliana OX=3702 GN=PHB2 PE=1 SV=1
P28769	T-complex protein 1 subunit alpha OS=Arabidopsis thaliana OX=3702 GN=CCT1 PE=1 SV=1	22.3853	11	11	11	1	545	59.192	6.3	23.6194	11
Protein Group ID	# Proteins	# Unique Peptides	# Peptides	# PSMs	Group Description
1394	1	11	11	11	[Master Protein] T-complex protein 1 subunit alpha OS=Arabidopsis thaliana OX=3702 GN=CCT1 PE=1 SV=1
Q9SSS9	ATP synthase subunit delta, chloroplastic OS=Arabidopsis thaliana OX=3702 GN=ATPD PE=1 SV=1	34.6154	7	8	7	1	234	25.653	9.06	23.6011	7
Protein Group ID	# Proteins	# Unique Peptides	# Peptides	# PSMs	Group Description
1855	1	7	7	8	[Master Protein] ATP synthase subunit delta, chloroplastic OS=Arabidopsis thaliana OX=3702 GN=ATPD PE=1 SV=1
Q9SIB9	Aconitate hydratase 3, mitochondrial OS=Arabidopsis thaliana OX=3702 GN=ACO3 PE=1 SV=2	7.47475	5	8	1	1	990	108.133	7.17	23.5841	5
Protein Group ID	# Proteins	# Unique Peptides	# Peptides	# PSMs	Group Description
1561	1	1	5	8	[Master Protein] Aconitate hydratase 3, mitochondrial OS=Arabidopsis thaliana OX=3702 GN=ACO3 PE=1 SV=2
Q84VW9	Phosphoenolpyruvate carboxylase 3 OS=Arabidopsis thaliana OX=3702 GN=PPC3 PE=1 SV=2	10.0207	8	9	1	1	968	110.091	6.04	23.5202	8
Protein Group ID	# Proteins	# Unique Peptides	# Peptides	# PSMs	Group Description
1363	2	1	8	9	[Master Protein] Phosphoenolpyruvate carboxylase 3 OS=Arabidopsis thaliana OX=3702 GN=PPC3 PE=1 SV=2
Q9LSP5	AT3g17020/K14A17_14 OS=Arabidopsis thaliana OX=3702 GN=At3g17020 PE=1 SV=1	35.5828	3	7	3	1	163	17.764	6.92	23.4633	3
Protein Group ID	# Proteins	# Unique Peptides	# Peptides	# PSMs	Group Description
359	2	3	3	7	[Master Protein] AT3g17020/K14A17_14 OS=Arabidopsis thaliana OX=3702 GN=At3g17020 PE=1 SV=1
Q56WD9	3-ketoacyl-CoA thiolase 2, peroxisomal OS=Arabidopsis thaliana OX=3702 GN=PED1 PE=1 SV=2	30.303	8	9	8	1	462	48.548	8.34	23.4301	8
Protein Group ID	# Proteins	# Unique Peptides	# Peptides	# PSMs	Group Description
1859	2	8	8	9	[Master Protein] 3-ketoacyl-CoA thiolase 2, peroxisomal OS=Arabidopsis thaliana OX=3702 GN=PED1 PE=1 SV=2
Q9ZVS4	Eukaryotic aspartyl protease family protein OS=Arabidopsis thaliana OX=3702 GN=At1g03220 PE=1 SV=1	21.4781	7	8	3	1	433	45.688	8.66	23.4163	7
Protein Group ID	# Proteins	# Unique Peptides	# Peptides	# PSMs	Group Description
1539	1	3	7	8	[Master Protein] Eukaryotic aspartyl protease family protein OS=Arabidopsis thaliana OX=3702 GN=At1g03220 PE=1 SV=1
P51427	40S ribosomal protein S5-2 OS=Arabidopsis thaliana OX=3702 GN=RPS5B PE=1 SV=2	26.57	5	7	5	1	207	22.907	9.63	23.4108	5
Protein Group ID	# Proteins	# Unique Peptides	# Peptides	# PSMs	Group Description
1476	2	5	5	9	[Master Protein] 40S ribosomal protein S5-2 OS=Arabidopsis thaliana OX=3702 GN=RPS5B PE=1 SV=2
O49543	Cysteine desulfurase, mitochondrial OS=Arabidopsis thaliana OX=3702 GN=NIFS1 PE=1 SV=1	26.0486	8	8	8	1	453	50.263	6.99	23.3482	8
Protein Group ID	# Proteins	# Unique Peptides	# Peptides	# PSMs	Group Description
484	2	8	8	8	[Master Protein] Cysteine desulfurase, mitochondrial OS=Arabidopsis thaliana OX=3702 GN=NIFS1 PE=1 SV=1
Q56WK6	Patellin-1 OS=Arabidopsis thaliana OX=3702 GN=PATL1 PE=1 SV=2	23.3857	10	10	10	1	573	64.007	4.83	23.3374	10
Protein Group ID	# Proteins	# Unique Peptides	# Peptides	# PSMs	Group Description
1465	3	10	10	10	[Master Protein] Patellin-1 OS=Arabidopsis thaliana OX=3702 GN=PATL1 PE=1 SV=2
Q9SIZ2	Eukaryotic translation initiation factor 2 subunit alpha homolog OS=Arabidopsis thaliana OX=3702 GN=At2g40290 PE=1 SV=2	32.2674	9	9	9	1	344	38.723	5.16	23.3132	9
Protein Group ID	# Proteins	# Unique Peptides	# Peptides	# PSMs	Group Description
1750	2	9	9	9	[Master Protein] Eukaryotic translation initiation factor 2 subunit alpha homolog OS=Arabidopsis thaliana OX=3702 GN=At2g40290 PE=1 SV=2
Q9LVJ1	Subtilisin-like protease SBT1.4 OS=Arabidopsis thaliana OX=3702 GN=SBT1.4 PE=2 SV=1	15.1866	6	7	6	1	777	81.766	6.77	23.2495	6
Protein Group ID	# Proteins	# Unique Peptides	# Peptides	# PSMs	Group Description
1272	1	6	6	7	[Master Protein] Subtilisin-like protease SBT1.4 OS=Arabidopsis thaliana OX=3702 GN=SBT1.4 PE=2 SV=1
Q9LZQ4	Carbohydrate-binding-like fold OS=Arabidopsis thaliana OX=3702 GN=T12C14_60 PE=1 SV=1	7.82396	8	9	8	1	1227	132.861	6.42	23.2213	8
Protein Group ID	# Proteins	# Unique Peptides	# Peptides	# PSMs	Group Description
755	2	8	8	9	[Master Protein] Carbohydrate-binding-like fold OS=Arabidopsis thaliana OX=3702 GN=T12C14_60 PE=1 SV=1
Q8VZJ2	Probable glucan endo-1,3-beta-glucosidase At4g16260 OS=Arabidopsis thaliana OX=3702 GN=At4g16260 PE=1 SV=1	27.907	7	8	7	1	344	37.688	6.84	23.0557	7
Protein Group ID	# Proteins	# Unique Peptides	# Peptides	# PSMs	Group Description
1663	2	7	7	8	[Master Protein] Probable glucan endo-1,3-beta-glucosidase At4g16260 OS=Arabidopsis thaliana OX=3702 GN=At4g16260 PE=1 SV=1
Q9LMT2	Nuclear poly(A) polymerase 1 OS=Arabidopsis thaliana OX=3702 GN=PAPS1 PE=1 SV=1	13.4642	5	8	5	1	713	80.133	6.73	22.9721	5
Protein Group ID	# Proteins	# Unique Peptides	# Peptides	# PSMs	Group Description
1151	1	5	5	8	[Master Protein] Nuclear poly(A) polymerase 1 OS=Arabidopsis thaliana OX=3702 GN=PAPS1 PE=1 SV=1
Q9SHG8	At1g17100 OS=Arabidopsis thaliana OX=3702 GN=AtHBP1 PE=1 SV=1	41.3793	5	6	5	1	232	25.372	4.92	22.9149	5
Protein Group ID	# Proteins	# Unique Peptides	# Peptides	# PSMs	Group Description
1816	1	5	5	6	[Master Protein] At1g17100 OS=Arabidopsis thaliana OX=3702 GN=AtHBP1 PE=1 SV=1
Q9SKZ1	Transcription factor Pur-alpha 1 OS=Arabidopsis thaliana OX=3702 GN=PURA1 PE=1 SV=2	32.7703	7	8	7	1	296	32.181	6.13	22.8293	7
Protein Group ID	# Proteins	# Unique Peptides	# Peptides	# PSMs	Group Description
660	1	7	7	8	[Master Protein] Transcription factor Pur-alpha 1 OS=Arabidopsis thaliana OX=3702 GN=PURA1 PE=1 SV=2
Q9M2U7	AT3g54400/T12E18_90 OS=Arabidopsis thaliana OX=3702 GN=T12E18_90 PE=1 SV=1	21.8824	7	8	7	1	425	45.446	9.09	22.7195	7
Protein Group ID	# Proteins	# Unique Peptides	# Peptides	# PSMs	Group Description
1948	1	7	7	8	[Master Protein] AT3g54400/T12E18_90 OS=Arabidopsis thaliana OX=3702 GN=T12E18_90 PE=1 SV=1
Q42545	Cell division protein FtsZ homolog 1, chloroplastic OS=Arabidopsis thaliana OX=3702 GN=FTSZ1 PE=1 SV=2	22.1709	7	8	7	1	433	45.537	7.4	22.6831	7
Protein Group ID	# Proteins	# Unique Peptides	# Peptides	# PSMs	Group Description
407	1	7	7	8	[Master Protein] Cell division protein FtsZ homolog 1, chloroplastic OS=Arabidopsis thaliana OX=3702 GN=FTSZ1 PE=1 SV=2
Q9LP45	26S proteasome non-ATPase regulatory subunit 11 homolog OS=Arabidopsis thaliana OX=3702 GN=RPN6 PE=1 SV=1	19.0931	7	8	7	1	419	46.72	6.67	22.5672	7
Protein Group ID	# Proteins	# Unique Peptides	# Peptides	# PSMs	Group Description
1170	1	7	7	8	[Master Protein] 26S proteasome non-ATPase regulatory subunit 11 homolog OS=Arabidopsis thaliana OX=3702 GN=RPN6 PE=1 SV=1
F4HXZ1	Vacuolar-sorting protein BRO1 OS=Arabidopsis thaliana OX=3702 GN=BRO1 PE=1 SV=1	12.5296	9	9	9	1	846	95.149	6.44	22.5665	9
Protein Group ID	# Proteins	# Unique Peptides	# Peptides	# PSMs	Group Description
1831	1	9	9	9	[Master Protein] Vacuolar-sorting protein BRO1 OS=Arabidopsis thaliana OX=3702 GN=BRO1 PE=1 SV=1
Q96291	2-Cys peroxiredoxin BAS1, chloroplastic OS=Arabidopsis thaliana OX=3702 GN=BAS1 PE=1 SV=2	43.609	7	8	3	1	266	29.074	7.44	22.4781	7
Protein Group ID	# Proteins	# Unique Peptides	# Peptides	# PSMs	Group Description
619	1	3	7	8	[Master Protein] 2-Cys peroxiredoxin BAS1, chloroplastic OS=Arabidopsis thaliana OX=3702 GN=BAS1 PE=1 SV=2
P94017	Putative clathrin assembly protein At1g14910 OS=Arabidopsis thaliana OX=3702 GN=At1g14910 PE=2 SV=2	11.1272	5	7	5	1	692	75.469	4.89	22.4021	5
Protein Group ID	# Proteins	# Unique Peptides	# Peptides	# PSMs	Group Description
1096	5	5	5	7	[Master Protein] Putative clathrin assembly protein At1g14910 OS=Arabidopsis thaliana OX=3702 GN=At1g14910 PE=2 SV=2
P93033	Fumarate hydratase 1, mitochondrial OS=Arabidopsis thaliana OX=3702 GN=FUM1 PE=1 SV=2	22.1545	7	7	7	1	492	52.966	7.88	22.3536	7
Protein Group ID	# Proteins	# Unique Peptides	# Peptides	# PSMs	Group Description
1415	4	7	7	8	[Master Protein] Fumarate hydratase 1, mitochondrial OS=Arabidopsis thaliana OX=3702 GN=FUM1 PE=1 SV=2
Q9LQR8	26S proteasome non-ATPase regulatory subunit 3 homolog B OS=Arabidopsis thaliana OX=3702 GN=RPN3B PE=1 SV=2	19.5072	7	8	2	1	487	55.557	8.34	22.3464	7
Protein Group ID	# Proteins	# Unique Peptides	# Peptides	# PSMs	Group Description
610	1	2	7	8	[Master Protein] 26S proteasome non-ATPase regulatory subunit 3 homolog B OS=Arabidopsis thaliana OX=3702 GN=RPN3B PE=1 SV=2
Q9M8L4	Glycerol kinase OS=Arabidopsis thaliana OX=3702 GN=GLPK PE=1 SV=1	20.8812	9	9	9	1	522	56.401	6.28	22.307	9
Protein Group ID	# Proteins	# Unique Peptides	# Peptides	# PSMs	Group Description
599	2	9	9	9	[Master Protein] Glycerol kinase OS=Arabidopsis thaliana OX=3702 GN=GLPK PE=1 SV=1
Q9ZNT1	NADH--cytochrome b5 reductase 1 OS=Arabidopsis thaliana OX=3702 GN=CBR1 PE=1 SV=1	35.9431	6	8	6	1	281	31.47	8.38	22.174	6
Protein Group ID	# Proteins	# Unique Peptides	# Peptides	# PSMs	Group Description
1793	1	6	6	8	[Master Protein] NADH--cytochrome b5 reductase 1 OS=Arabidopsis thaliana OX=3702 GN=CBR1 PE=1 SV=1
Q9XIE0	Formin-like protein 7 OS=Arabidopsis thaliana OX=3702 GN=FH7 PE=2 SV=1	10.3337	6	7	6	1	929	98.521	8.56	21.9758	6
Protein Group ID	# Proteins	# Unique Peptides	# Peptides	# PSMs	Group Description
1428	1	6	6	7	[Master Protein] Formin-like protein 7 OS=Arabidopsis thaliana OX=3702 GN=FH7 PE=2 SV=1
P92935	ADP,ATP carrier protein 2, chloroplastic OS=Arabidopsis thaliana OX=3702 GN=AATP2 PE=1 SV=2	13.5922	6	7	4	1	618	67.486	9.48	21.9552	6
Protein Group ID	# Proteins	# Unique Peptides	# Peptides	# PSMs	Group Description
625	1	4	6	7	[Master Protein] ADP,ATP carrier protein 2, chloroplastic OS=Arabidopsis thaliana OX=3702 GN=AATP2 PE=1 SV=2
Q9M1Q4	Putative endonuclease or glycosyl hydrolase OS=Arabidopsis thaliana OX=3702 GN=T17J13.160 PE=1 SV=1	16.9391	8	9	8	1	673	74.14	9	21.9499	8
Protein Group ID	# Proteins	# Unique Peptides	# Peptides	# PSMs	Group Description
707	1	8	8	9	[Master Protein] Putative endonuclease or glycosyl hydrolase OS=Arabidopsis thaliana OX=3702 GN=T17J13.160 PE=1 SV=1
Q9S726	Probable ribose-5-phosphate isomerase 3, chloroplastic OS=Arabidopsis thaliana OX=3702 GN=RPI3 PE=1 SV=1	46.0145	7	7	7	1	276	29.287	6.02	21.8974	7
Protein Group ID	# Proteins	# Unique Peptides	# Peptides	# PSMs	Group Description
1606	1	7	7	7	[Master Protein] Probable ribose-5-phosphate isomerase 3, chloroplastic OS=Arabidopsis thaliana OX=3702 GN=RPI3 PE=1 SV=1
F4IEP9	AP-1 complex subunit gamma OS=Arabidopsis thaliana OX=3702 GN=At1g60070 PE=1 SV=1	12.8062	10	10	10	1	898	98.756	6.43	21.861	10
Protein Group ID	# Proteins	# Unique Peptides	# Peptides	# PSMs	Group Description
384	2	10	10	10	[Master Protein] AP-1 complex subunit gamma OS=Arabidopsis thaliana OX=3702 GN=At1g60070 PE=1 SV=1
F4IS32	Acyl-[acyl-carrier-protein] desaturase OS=Arabidopsis thaliana OX=3702 GN=SSI2 PE=1 SV=1	19.4514	6	7	6	1	401	45.622	6.64	21.8026	6
Protein Group ID	# Proteins	# Unique Peptides	# Peptides	# PSMs	Group Description
1277	6	6	6	7	[Master Protein] Acyl-[acyl-carrier-protein] desaturase OS=Arabidopsis thaliana OX=3702 GN=SSI2 PE=1 SV=1
A0A1P8B0W4	Phospholipase D OS=Arabidopsis thaliana OX=3702 GN=PLDBETA1 PE=1 SV=1	9.56679	7	7	7	1	1108	123.992	7.88	21.7805	7
Protein Group ID	# Proteins	# Unique Peptides	# Peptides	# PSMs	Group Description
11	9	7	7	8	[Master Protein] Phospholipase D OS=Arabidopsis thaliana OX=3702 GN=PLDBETA1 PE=1 SV=1
Q9LHE5	Mitochondrial import receptor subunit TOM40-1 OS=Arabidopsis thaliana OX=3702 GN=TOM40-1 PE=1 SV=3	28.479	6	8	6	1	309	34.228	6.81	21.7747	6
Protein Group ID	# Proteins	# Unique Peptides	# Peptides	# PSMs	Group Description
1676	2	6	6	8	[Master Protein] Mitochondrial import receptor subunit TOM40-1 OS=Arabidopsis thaliana OX=3702 GN=TOM40-1 PE=1 SV=3
Q8H112	PGR5-like protein 1A, chloroplastic OS=Arabidopsis thaliana OX=3702 GN=PGRL1A PE=1 SV=1	24.6914	6	7	6	1	324	35.698	5.29	21.7539	6
Protein Group ID	# Proteins	# Unique Peptides	# Peptides	# PSMs	Group Description
355	2	6	6	7	[Master Protein] PGR5-like protein 1A, chloroplastic OS=Arabidopsis thaliana OX=3702 GN=PGRL1A PE=1 SV=1
Q93W34	Polyadenylate-binding protein RBP45C OS=Arabidopsis thaliana OX=3702 GN=RBP45C PE=2 SV=1	25.7831	6	7	5	1	415	44.944	5.9	21.7433	6
Protein Group ID	# Proteins	# Unique Peptides	# Peptides	# PSMs	Group Description
2021	1	5	6	7	[Master Protein] Polyadenylate-binding protein RBP45C OS=Arabidopsis thaliana OX=3702 GN=RBP45C PE=2 SV=1
Q9XFH8	Thioredoxin F1, chloroplastic OS=Arabidopsis thaliana OX=3702 GN=At3g02730 PE=1 SV=2	34.2697	6	7	5	1	178	19.313	8.92	21.6971	6
Protein Group ID	# Proteins	# Unique Peptides	# Peptides	# PSMs	Group Description
713	1	5	6	7	[Master Protein] Thioredoxin F1, chloroplastic OS=Arabidopsis thaliana OX=3702 GN=At3g02730 PE=1 SV=2
O81852	Bifunctional aspartokinase/homoserine dehydrogenase 2, chloroplastic OS=Arabidopsis thaliana OX=3702 GN=AKHSDH2 PE=1 SV=1	8.84279	6	7	5	1	916	100.187	7.49	21.6416	6
Protein Group ID	# Proteins	# Unique Peptides	# Peptides	# PSMs	Group Description
2001	1	5	6	7	[Master Protein] Bifunctional aspartokinase/homoserine dehydrogenase 2, chloroplastic OS=Arabidopsis thaliana OX=3702 GN=AKHSDH2 PE=1 SV=1
Q9M5K2	Dihydrolipoyl dehydrogenase 2, mitochondrial OS=Arabidopsis thaliana OX=3702 GN=LPD2 PE=1 SV=1	19.5266	7	7	2	1	507	53.952	7.03	21.5831	7
Protein Group ID	# Proteins	# Unique Peptides	# Peptides	# PSMs	Group Description
964	1	2	7	7	[Master Protein] Dihydrolipoyl dehydrogenase 2, mitochondrial OS=Arabidopsis thaliana OX=3702 GN=LPD2 PE=1 SV=1
Q9SFB1	F17A17.37 protein OS=Arabidopsis thaliana OX=3702 GN=F17A17.37 PE=1 SV=1	30.137	8	8	8	1	365	39.041	7.56	21.5182	8
Protein Group ID	# Proteins	# Unique Peptides	# Peptides	# PSMs	Group Description
1264	2	8	8	8	[Master Protein] F17A17.37 protein OS=Arabidopsis thaliana OX=3702 GN=F17A17.37 PE=1 SV=1
Q9SSS7	AT1G52730 protein OS=Arabidopsis thaliana OX=3702 GN=At1g52730 PE=1 SV=1	29.7376	7	7	7	1	343	37.731	6.32	21.4057	7
Protein Group ID	# Proteins	# Unique Peptides	# Peptides	# PSMs	Group Description
1821	5	7	7	7	[Master Protein] AT1G52730 protein OS=Arabidopsis thaliana OX=3702 GN=At1g52730 PE=1 SV=1
Q9XJ35	ATP-dependent Clp protease proteolytic subunit-related protein 1, chloroplastic OS=Arabidopsis thaliana OX=3702 GN=CLPR1 PE=1 SV=1	29.7158	9	9	9	1	387	42.6	8.63	21.3471	9
Protein Group ID	# Proteins	# Unique Peptides	# Peptides	# PSMs	Group Description
1820	1	9	9	9	[Master Protein] ATP-dependent Clp protease proteolytic subunit-related protein 1, chloroplastic OS=Arabidopsis thaliana OX=3702 GN=CLPR1 PE=1 SV=1
Q9ZP06	Malate dehydrogenase 1, mitochondrial OS=Arabidopsis thaliana OX=3702 GN=At1g53240 PE=1 SV=1	29.6188	7	7	6	1	341	35.782	8.35	21.3442	7
Protein Group ID	# Proteins	# Unique Peptides	# Peptides	# PSMs	Group Description
1695	3	6	7	7	[Master Protein] Malate dehydrogenase 1, mitochondrial OS=Arabidopsis thaliana OX=3702 GN=At1g53240 PE=1 SV=1
Q9FMQ0	AT5g12120/MXC9_8 OS=Arabidopsis thaliana OX=3702 GN=MXC9.8 PE=1 SV=1	15.832	6	6	6	1	619	67.842	7.36	21.342	6
Protein Group ID	# Proteins	# Unique Peptides	# Peptides	# PSMs	Group Description
1864	1	6	6	6	[Master Protein] AT5g12120/MXC9_8 OS=Arabidopsis thaliana OX=3702 GN=MXC9.8 PE=1 SV=1
Q9FQ04	5'-3' exoribonuclease 4 OS=Arabidopsis thaliana OX=3702 GN=XRN4 PE=1 SV=1	11.4044	7	7	7	1	947	107.709	6.83	21.2577	7
Protein Group ID	# Proteins	# Unique Peptides	# Peptides	# PSMs	Group Description
1450	2	7	7	7	[Master Protein] 5'-3' exoribonuclease 4 OS=Arabidopsis thaliana OX=3702 GN=XRN4 PE=1 SV=1
Q38845	Serine/threonine-protein phosphatase 2A 65 kDa regulatory subunit A alpha isoform OS=Arabidopsis thaliana OX=3702 GN=PP2AA1 PE=1 SV=1	14.966	7	8	4	1	588	65.452	5.07	21.2413	7
Protein Group ID	# Proteins	# Unique Peptides	# Peptides	# PSMs	Group Description
214	1	4	7	8	[Master Protein] Serine/threonine-protein phosphatase 2A 65 kDa regulatory subunit A alpha isoform OS=Arabidopsis thaliana OX=3702 GN=PP2AA1 PE=1 SV=1
F4IXZ6	Autophagy-related protein 13 OS=Arabidopsis thaliana OX=3702 GN=ATG13 PE=1 SV=1	17.3139	8	8	8	1	618	68.416	8.95	21.2376	8
Protein Group ID	# Proteins	# Unique Peptides	# Peptides	# PSMs	Group Description
1123	2	8	8	8	[Master Protein] Autophagy-related protein 13 OS=Arabidopsis thaliana OX=3702 GN=ATG13 PE=1 SV=1
Q93Z16	Dolichyl-diphosphooligosaccharide--protein glycosyltransferase subunit 2 OS=Arabidopsis thaliana OX=3702 GN=RPN2 PE=1 SV=1	16.6425	9	9	9	1	691	74.622	7.53	21.2172	9
Protein Group ID	# Proteins	# Unique Peptides	# Peptides	# PSMs	Group Description
277	2	9	9	9	[Master Protein] Dolichyl-diphosphooligosaccharide--protein glycosyltransferase subunit 2 OS=Arabidopsis thaliana OX=3702 GN=RPN2 PE=1 SV=1
Q9LDD8	Methylcrotonoyl-CoA carboxylase beta chain, mitochondrial OS=Arabidopsis thaliana OX=3702 GN=MCCB PE=2 SV=1	15.1618	6	7	6	1	587	63.972	8.53	21.1424	6
Protein Group ID	# Proteins	# Unique Peptides	# Peptides	# PSMs	Group Description
1066	1	6	6	7	[Master Protein] Methylcrotonoyl-CoA carboxylase beta chain, mitochondrial OS=Arabidopsis thaliana OX=3702 GN=MCCB PE=2 SV=1
Q0WN54	Molecular chaperone Hsp40/DnaJ family protein OS=Arabidopsis thaliana OX=3702 GN=DJA7 PE=1 SV=1	18.8	7	8	7	1	500	53.787	7.56	21.0868	7
Protein Group ID	# Proteins	# Unique Peptides	# Peptides	# PSMs	Group Description
111	2	7	7	8	[Master Protein] Molecular chaperone Hsp40/DnaJ family protein OS=Arabidopsis thaliana OX=3702 GN=DJA7 PE=1 SV=1
Q9FMA3	Peroxisome biogenesis protein 5 OS=Arabidopsis thaliana OX=3702 GN=PEX5 PE=1 SV=1	15.3846	6	7	6	1	728	80.861	4.83	21.0145	6
Protein Group ID	# Proteins	# Unique Peptides	# Peptides	# PSMs	Group Description
1137	1	6	6	7	[Master Protein] Peroxisome biogenesis protein 5 OS=Arabidopsis thaliana OX=3702 GN=PEX5 PE=1 SV=1
Q56YA5	Serine--glyoxylate aminotransferase OS=Arabidopsis thaliana OX=3702 GN=AGT1 PE=1 SV=2	24.6883	8	8	8	1	401	44.18	7.83	21.0073	8
Protein Group ID	# Proteins	# Unique Peptides	# Peptides	# PSMs	Group Description
310	1	8	8	8	[Master Protein] Serine--glyoxylate aminotransferase OS=Arabidopsis thaliana OX=3702 GN=AGT1 PE=1 SV=2
Q9SSA4	AT3g01490/F4P13_4 OS=Arabidopsis thaliana OX=3702 GN=At3g01490 PE=1 SV=1	21.1679	9	9	3	1	411	46.02	7.94	20.9347	9
Protein Group ID	# Proteins	# Unique Peptides	# Peptides	# PSMs	Group Description
617	11	3	9	9	[Master Protein] AT3g01490/F4P13_4 OS=Arabidopsis thaliana OX=3702 GN=At3g01490 PE=1 SV=1
Q9SIL6	Prohibitin-6, mitochondrial OS=Arabidopsis thaliana OX=3702 GN=PHB6 PE=1 SV=1	23.4266	5	7	2	1	286	31.617	9.64	20.9003	5
Protein Group ID	# Proteins	# Unique Peptides	# Peptides	# PSMs	Group Description
441	1	2	5	7	[Master Protein] Prohibitin-6, mitochondrial OS=Arabidopsis thaliana OX=3702 GN=PHB6 PE=1 SV=1
Q9M291	Protein transport protein Sec24-like CEF OS=Arabidopsis thaliana OX=3702 GN=CEF PE=2 SV=3	13.5036	10	10	9	1	1096	117.615	7.21	20.8395	10
Protein Group ID	# Proteins	# Unique Peptides	# Peptides	# PSMs	Group Description
1157	2	9	10	10	[Master Protein] Protein transport protein Sec24-like CEF OS=Arabidopsis thaliana OX=3702 GN=CEF PE=2 SV=3
P42799	Glutamate-1-semialdehyde 2,1-aminomutase 1, chloroplastic OS=Arabidopsis thaliana OX=3702 GN=GSA1 PE=1 SV=1	18.1435	5	7	1	1	474	50.337	6.87	20.819	5
Protein Group ID	# Proteins	# Unique Peptides	# Peptides	# PSMs	Group Description
44	2	1	5	7	[Master Protein] Glutamate-1-semialdehyde 2,1-aminomutase 1, chloroplastic OS=Arabidopsis thaliana OX=3702 GN=GSA1 PE=1 SV=1
Q94F20	At5g25460 OS=Arabidopsis thaliana OX=3702 GN=DGR2 PE=1 SV=1	16.5312	6	8	6	1	369	39.953	7.36	20.7801	6
Protein Group ID	# Proteins	# Unique Peptides	# Peptides	# PSMs	Group Description
507	4	6	6	8	[Master Protein] At5g25460 OS=Arabidopsis thaliana OX=3702 GN=DGR2 PE=1 SV=1
O82290	Probable inactive shikimate kinase like 2, chloroplastic OS=Arabidopsis thaliana OX=3702 GN=SKL2 PE=2 SV=2	23.5142	7	7	7	1	387	42.661	6.28	20.7006	7
Protein Group ID	# Proteins	# Unique Peptides	# Peptides	# PSMs	Group Description
616	1	7	7	7	[Master Protein] Probable inactive shikimate kinase like 2, chloroplastic OS=Arabidopsis thaliana OX=3702 GN=SKL2 PE=2 SV=2
F4J4T3	Tryptophanyl-tRNA synthetase OS=Arabidopsis thaliana OX=3702 GN=At3g04600 PE=1 SV=1	20.398	7	7	7	1	402	45.738	6.24	20.6854	7
Protein Group ID	# Proteins	# Unique Peptides	# Peptides	# PSMs	Group Description
1640	2	7	7	7	[Master Protein] Tryptophanyl-tRNA synthetase OS=Arabidopsis thaliana OX=3702 GN=At3g04600 PE=1 SV=1
Q42586	Uridine 5'-monophosphate synthase OS=Arabidopsis thaliana OX=3702 GN=PYRE-F PE=2 SV=2	15.3361	5	7	5	1	476	51.817	7.23	20.608	5
Protein Group ID	# Proteins	# Unique Peptides	# Peptides	# PSMs	Group Description
577	2	5	5	7	[Master Protein] Uridine 5'-monophosphate synthase OS=Arabidopsis thaliana OX=3702 GN=PYRE-F PE=2 SV=2
Q9MAH0	Phosphoenolpyruvate carboxylase 1 OS=Arabidopsis thaliana OX=3702 GN=PPC1 PE=1 SV=1	9.20372	8	9	1	1	967	110.217	6.06	20.588	8
Protein Group ID	# Proteins	# Unique Peptides	# Peptides	# PSMs	Group Description
1390	2	1	8	9	[Master Protein] Phosphoenolpyruvate carboxylase 1 OS=Arabidopsis thaliana OX=3702 GN=PPC1 PE=1 SV=1
Q43127	Glutamine synthetase, chloroplastic/mitochondrial OS=Arabidopsis thaliana OX=3702 GN=GLN2 PE=1 SV=1	21.8605	7	7	7	1	430	47.381	6.87	20.5737	7
Protein Group ID	# Proteins	# Unique Peptides	# Peptides	# PSMs	Group Description
726	1	7	7	7	[Master Protein] Glutamine synthetase, chloroplastic/mitochondrial OS=Arabidopsis thaliana OX=3702 GN=GLN2 PE=1 SV=1
Q8W4B1	RNA-binding KH domain-containing protein RCF3 OS=Arabidopsis thaliana OX=3702 GN=RCF3 PE=1 SV=1	20.2454	8	8	8	1	652	71.301	6.06	20.557	8
Protein Group ID	# Proteins	# Unique Peptides	# Peptides	# PSMs	Group Description
1842	3	8	8	8	[Master Protein] RNA-binding KH domain-containing protein RCF3 OS=Arabidopsis thaliana OX=3702 GN=RCF3 PE=1 SV=1
Q9C5G5	Phosphoinositide phosphatase SAC7 OS=Arabidopsis thaliana OX=3702 GN=SAC7 PE=2 SV=1	12.8978	8	8	8	1	597	68.194	8.19	20.5243	8
Protein Group ID	# Proteins	# Unique Peptides	# Peptides	# PSMs	Group Description
1835	3	8	8	8	[Master Protein] Phosphoinositide phosphatase SAC7 OS=Arabidopsis thaliana OX=3702 GN=SAC7 PE=2 SV=1
Q9FMH8	Probable cysteine protease RD21B OS=Arabidopsis thaliana OX=3702 GN=RD21B PE=1 SV=1	13.3909	5	7	5	1	463	51.171	6.21	20.4643	5
Protein Group ID	# Proteins	# Unique Peptides	# Peptides	# PSMs	Group Description
152	1	5	5	7	[Master Protein] Probable cysteine protease RD21B OS=Arabidopsis thaliana OX=3702 GN=RD21B PE=1 SV=1
Q9SGW3	26S proteasome non-ATPase regulatory subunit 8 homolog A OS=Arabidopsis thaliana OX=3702 GN=RPN12A PE=1 SV=1	38.9513	7	7	7	1	267	30.687	4.91	20.4641	7
Protein Group ID	# Proteins	# Unique Peptides	# Peptides	# PSMs	Group Description
1388	2	7	7	7	[Master Protein] 26S proteasome non-ATPase regulatory subunit 8 homolog A OS=Arabidopsis thaliana OX=3702 GN=RPN12A PE=1 SV=1
A1L4Y1	ATPase GET3B OS=Arabidopsis thaliana OX=3702 GN=GET3B PE=1 SV=1	17.0316	5	7	5	1	411	44.725	7.78	20.4052	5
Protein Group ID	# Proteins	# Unique Peptides	# Peptides	# PSMs	Group Description
578	3	5	5	7	[Master Protein] ATPase GET3B OS=Arabidopsis thaliana OX=3702 GN=GET3B PE=1 SV=1
Q9LUW5	DEAD-box ATP-dependent RNA helicase 53, mitochondrial OS=Arabidopsis thaliana OX=3702 GN=RH53 PE=1 SV=1	19.8052	8	8	7	1	616	65.319	9.29	20.3833	8
Protein Group ID	# Proteins	# Unique Peptides	# Peptides	# PSMs	Group Description
1721	1	7	8	8	[Master Protein] DEAD-box ATP-dependent RNA helicase 53, mitochondrial OS=Arabidopsis thaliana OX=3702 GN=RH53 PE=1 SV=1
Q9M1R2	Proline--tRNA ligase, cytoplasmic OS=Arabidopsis thaliana OX=3702 GN=At3g62120 PE=1 SV=1	18.1132	7	7	7	1	530	60.717	6.4	20.3614	7
Protein Group ID	# Proteins	# Unique Peptides	# Peptides	# PSMs	Group Description
1007	2	7	7	7	[Master Protein] Proline--tRNA ligase, cytoplasmic OS=Arabidopsis thaliana OX=3702 GN=At3g62120 PE=1 SV=1
F4ICB5	Zinc finger (C3HC4-type RING finger) family protein OS=Arabidopsis thaliana OX=3702 GN=At1g18660 PE=1 SV=1	20.1629	9	9	9	1	491	55.889	5.54	20.3515	9
Protein Group ID	# Proteins	# Unique Peptides	# Peptides	# PSMs	Group Description
1478	2	9	9	9	[Master Protein] Zinc finger (C3HC4-type RING finger) family protein OS=Arabidopsis thaliana OX=3702 GN=At1g18660 PE=1 SV=1
Q9SD78	Furry OS=Arabidopsis thaliana OX=3702 GN=F13G24.260 PE=1 SV=1	54.1985	6	6	6	1	131	15.029	8.4	20.3256	6
Protein Group ID	# Proteins	# Unique Peptides	# Peptides	# PSMs	Group Description
644	1	6	6	6	[Master Protein] Furry OS=Arabidopsis thaliana OX=3702 GN=F13G24.260 PE=1 SV=1
Q9M9K1	Probable 2,3-bisphosphoglycerate-independent phosphoglycerate mutase 2 OS=Arabidopsis thaliana OX=3702 GN=PGM2 PE=1 SV=1	24.2857	8	8	4	1	560	60.726	5.85	20.3149	8
Protein Group ID	# Proteins	# Unique Peptides	# Peptides	# PSMs	Group Description
1700	1	4	8	8	[Master Protein] Probable 2,3-bisphosphoglycerate-independent phosphoglycerate mutase 2 OS=Arabidopsis thaliana OX=3702 GN=PGM2 PE=1 SV=1
Q9FFP6	Pyruvate kinase OS=Arabidopsis thaliana OX=3702 GN=MBK5.16 PE=1 SV=1	16.8627	6	7	2	1	510	54.982	6.65	20.0685	6
Protein Group ID	# Proteins	# Unique Peptides	# Peptides	# PSMs	Group Description
147	4	2	6	7	[Master Protein] Pyruvate kinase OS=Arabidopsis thaliana OX=3702 GN=MBK5.16 PE=1 SV=1
Q9SEE5	Galactokinase OS=Arabidopsis thaliana OX=3702 GN=GAL1 PE=1 SV=2	17.7419	6	7	6	1	496	54.307	5.96	20.0276	6
Protein Group ID	# Proteins	# Unique Peptides	# Peptides	# PSMs	Group Description
2003	1	6	6	7	[Master Protein] Galactokinase OS=Arabidopsis thaliana OX=3702 GN=GAL1 PE=1 SV=2
P49243	3-oxoacyl-[acyl-carrier-protein] synthase III, chloroplastic OS=Arabidopsis thaliana OX=3702 GN=At1g62640 PE=2 SV=2	18.5644	5	6	5	1	404	42.82	7.36	20.0192	5
Protein Group ID	# Proteins	# Unique Peptides	# Peptides	# PSMs	Group Description
1773	1	5	5	6	[Master Protein] 3-oxoacyl-[acyl-carrier-protein] synthase III, chloroplastic OS=Arabidopsis thaliana OX=3702 GN=At1g62640 PE=2 SV=2
Q8LAD0	Probable pyridoxal 5'-phosphate synthase subunit PDX2 OS=Arabidopsis thaliana OX=3702 GN=PDX2 PE=1 SV=1	41.5686	6	7	6	1	255	27.421	5.3	19.9729	6
Protein Group ID	# Proteins	# Unique Peptides	# Peptides	# PSMs	Group Description
1085	1	6	6	7	[Master Protein] Probable pyridoxal 5'-phosphate synthase subunit PDX2 OS=Arabidopsis thaliana OX=3702 GN=PDX2 PE=1 SV=1
F4I5V8	ATP citrate synthase OS=Arabidopsis thaliana OX=3702 GN=ACLA-1 PE=1 SV=1	19.4131	8	8	5	1	443	49.018	5.59	19.9504	8
Protein Group ID	# Proteins	# Unique Peptides	# Peptides	# PSMs	Group Description
1654	3	5	8	8	[Master Protein] ATP citrate synthase OS=Arabidopsis thaliana OX=3702 GN=ACLA-1 PE=1 SV=1
A0A219I0W9	Glucose-6-phosphate/phosphate translocator-like protein OS=Arabidopsis thaliana OX=3702 GN=APE2 PE=1 SV=1	10.1205	4	6	4	1	415	45.208	9.66	19.9112	4
Protein Group ID	# Proteins	# Unique Peptides	# Peptides	# PSMs	Group Description
1802	4	4	4	6	[Master Protein] Glucose-6-phosphate/phosphate translocator-like protein OS=Arabidopsis thaliana OX=3702 GN=APE2 PE=1 SV=1
Q9LXP4	At3g44190 OS=Arabidopsis thaliana OX=3702 GN=F26G5_140 PE=1 SV=1	25.3406	9	9	9	1	367	40.06	8.87	19.8923	9
Protein Group ID	# Proteins	# Unique Peptides	# Peptides	# PSMs	Group Description
1356	4	9	9	9	[Master Protein] At3g44190 OS=Arabidopsis thaliana OX=3702 GN=F26G5_140 PE=1 SV=1
Q38929	Isopentenyl-diphosphate Delta-isomerase I, chloroplastic OS=Arabidopsis thaliana OX=3702 GN=IPP1 PE=1 SV=3	28.5223	7	9	4	1	291	33.193	6.02	19.8499	7
Protein Group ID	# Proteins	# Unique Peptides	# Peptides	# PSMs	Group Description
262	1	4	7	9	[Master Protein] Isopentenyl-diphosphate Delta-isomerase I, chloroplastic OS=Arabidopsis thaliana OX=3702 GN=IPP1 PE=1 SV=3
A0A1P8AM12	Rho termination factor OS=Arabidopsis thaliana OX=3702 GN=RHON1 PE=1 SV=1	22.5248	8	9	8	1	404	44.971	5.17	19.7774	8
Protein Group ID	# Proteins	# Unique Peptides	# Peptides	# PSMs	Group Description
482	4	8	8	9	[Master Protein] Rho termination factor OS=Arabidopsis thaliana OX=3702 GN=RHON1 PE=1 SV=1
Q9C9W5	Glycerate dehydrogenase HPR, peroxisomal OS=Arabidopsis thaliana OX=3702 GN=HPR PE=1 SV=1	22.2798	7	7	7	1	386	42.221	7.15	19.7757	7
Protein Group ID	# Proteins	# Unique Peptides	# Peptides	# PSMs	Group Description
197	2	7	7	7	[Master Protein] Glycerate dehydrogenase HPR, peroxisomal OS=Arabidopsis thaliana OX=3702 GN=HPR PE=1 SV=1
Q9FH77	Decapping 5-like protein OS=Arabidopsis thaliana OX=3702 GN=DCP5-L PE=2 SV=1	16.9877	7	7	7	1	571	61.761	6.6	19.6554	7
Protein Group ID	# Proteins	# Unique Peptides	# Peptides	# PSMs	Group Description
1932	2	7	7	7	[Master Protein] Decapping 5-like protein OS=Arabidopsis thaliana OX=3702 GN=DCP5-L PE=2 SV=1
Q8LB10	ATP-dependent Clp protease proteolytic subunit-related protein 4, chloroplastic OS=Arabidopsis thaliana OX=3702 GN=CLPR4 PE=1 SV=1	20.6557	6	7	6	1	305	33.419	9.31	19.6451	6
Protein Group ID	# Proteins	# Unique Peptides	# Peptides	# PSMs	Group Description
1291	1	6	6	7	[Master Protein] ATP-dependent Clp protease proteolytic subunit-related protein 4, chloroplastic OS=Arabidopsis thaliana OX=3702 GN=CLPR4 PE=1 SV=1
O04310	Jacalin-related lectin 34 OS=Arabidopsis thaliana OX=3702 GN=JAL34 PE=1 SV=1	12.9078	5	6	5	1	705	72.43	5.5	19.5147	5
Protein Group ID	# Proteins	# Unique Peptides	# Peptides	# PSMs	Group Description
733	1	5	5	6	[Master Protein] Jacalin-related lectin 34 OS=Arabidopsis thaliana OX=3702 GN=JAL34 PE=1 SV=1
Q9FM01	UDP-glucose 6-dehydrogenase 4 OS=Arabidopsis thaliana OX=3702 GN=UGD4 PE=1 SV=1	17.0833	6	6	1	1	480	53.063	5.85	19.5005	6
Protein Group ID	# Proteins	# Unique Peptides	# Peptides	# PSMs	Group Description
332	2	1	6	6	[Master Protein] UDP-glucose 6-dehydrogenase 4 OS=Arabidopsis thaliana OX=3702 GN=UGD4 PE=1 SV=1
O80452	AMP deaminase OS=Arabidopsis thaliana OX=3702 GN=AMPD PE=1 SV=2	9.77354	5	7	5	1	839	95.07	6.33	19.47	5
Protein Group ID	# Proteins	# Unique Peptides	# Peptides	# PSMs	Group Description
877	1	5	5	7	[Master Protein] AMP deaminase OS=Arabidopsis thaliana OX=3702 GN=AMPD PE=1 SV=2
Q42479	Calcium-dependent protein kinase 3 OS=Arabidopsis thaliana OX=3702 GN=CPK3 PE=1 SV=1	15.879	7	8	7	1	529	59.299	6.37	19.4699	7
Protein Group ID	# Proteins	# Unique Peptides	# Peptides	# PSMs	Group Description
50	1	7	7	8	[Master Protein] Calcium-dependent protein kinase 3 OS=Arabidopsis thaliana OX=3702 GN=CPK3 PE=1 SV=1
Q8L7S8	DEAD-box ATP-dependent RNA helicase 3, chloroplastic OS=Arabidopsis thaliana OX=3702 GN=RH3 PE=1 SV=2	11.631	8	8	8	1	748	81.107	7.8	19.4584	8
Protein Group ID	# Proteins	# Unique Peptides	# Peptides	# PSMs	Group Description
1068	2	8	8	8	[Master Protein] DEAD-box ATP-dependent RNA helicase 3, chloroplastic OS=Arabidopsis thaliana OX=3702 GN=RH3 PE=1 SV=2
Q9LU44	Splicing factor-like protein 1 OS=Arabidopsis thaliana OX=3702 GN=SF1 PE=1 SV=1	11.8159	6	7	6	1	804	86.996	6.27	19.4295	6
Protein Group ID	# Proteins	# Unique Peptides	# Peptides	# PSMs	Group Description
448	1	6	6	7	[Master Protein] Splicing factor-like protein 1 OS=Arabidopsis thaliana OX=3702 GN=SF1 PE=1 SV=1
Q9FMN2	Phosphatidate phosphatase PAH2 OS=Arabidopsis thaliana OX=3702 GN=PAH2 PE=1 SV=1	10.3226	6	7	6	1	930	101.155	4.81	19.3763	6
Protein Group ID	# Proteins	# Unique Peptides	# Peptides	# PSMs	Group Description
258	3	6	6	7	[Master Protein] Phosphatidate phosphatase PAH2 OS=Arabidopsis thaliana OX=3702 GN=PAH2 PE=1 SV=1
Q9LEV3	CBS domain-containing protein CBSX3, mitochondrial OS=Arabidopsis thaliana OX=3702 GN=CBSX3 PE=1 SV=1	29.1262	4	6	4	1	206	22.715	9.01	19.2788	4
Protein Group ID	# Proteins	# Unique Peptides	# Peptides	# PSMs	Group Description
1282	1	4	4	6	[Master Protein] CBS domain-containing protein CBSX3, mitochondrial OS=Arabidopsis thaliana OX=3702 GN=CBSX3 PE=1 SV=1
Q9LQ04	Bifunctional dTDP-4-dehydrorhamnose 3,5-epimerase/dTDP-4-dehydrorhamnose reductase OS=Arabidopsis thaliana OX=3702 GN=NRS/ER PE=1 SV=1	29.2359	7	7	5	1	301	33.576	5.97	19.2631	7
Protein Group ID	# Proteins	# Unique Peptides	# Peptides	# PSMs	Group Description
1972	1	5	7	7	[Master Protein] Bifunctional dTDP-4-dehydrorhamnose 3,5-epimerase/dTDP-4-dehydrorhamnose reductase OS=Arabidopsis thaliana OX=3702 GN=NRS/ER PE=1 SV=1
Q8VZG7	Ribonuclease TUDOR 1 OS=Arabidopsis thaliana OX=3702 GN=TSN1 PE=1 SV=1	10.7972	9	9	5	1	991	108.168	7.3	19.1461	9
Protein Group ID	# Proteins	# Unique Peptides	# Peptides	# PSMs	Group Description
1021	1	5	9	9	[Master Protein] Ribonuclease TUDOR 1 OS=Arabidopsis thaliana OX=3702 GN=TSN1 PE=1 SV=1
Q8H136	DEAD-box ATP-dependent RNA helicase 14 OS=Arabidopsis thaliana OX=3702 GN=RH14 PE=1 SV=2	14.0549	7	7	6	1	619	67.686	9.76	19.1342	7
Protein Group ID	# Proteins	# Unique Peptides	# Peptides	# PSMs	Group Description
2045	11	6	7	7	[Master Protein] DEAD-box ATP-dependent RNA helicase 14 OS=Arabidopsis thaliana OX=3702 GN=RH14 PE=1 SV=2
Q0WPF2	Polyadenylation and cleavage factor homolog 4 OS=Arabidopsis thaliana OX=3702 GN=PCFS4 PE=1 SV=1	16.0891	7	7	7	1	808	89.172	6.3	19.0956	7
Protein Group ID	# Proteins	# Unique Peptides	# Peptides	# PSMs	Group Description
1513	1	7	7	7	[Master Protein] Polyadenylation and cleavage factor homolog 4 OS=Arabidopsis thaliana OX=3702 GN=PCFS4 PE=1 SV=1
O04487	Probable elongation factor 1-gamma 1 OS=Arabidopsis thaliana OX=3702 GN=At1g09640 PE=1 SV=1	13.7681	4	6	2	1	414	46.631	5.48	19.0935	4
Protein Group ID	# Proteins	# Unique Peptides	# Peptides	# PSMs	Group Description
1814	2	2	4	6	[Master Protein] Probable elongation factor 1-gamma 1 OS=Arabidopsis thaliana OX=3702 GN=At1g09640 PE=1 SV=1
Q39099	Xyloglucan endotransglucosylase/hydrolase protein 4 OS=Arabidopsis thaliana OX=3702 GN=XTH4 PE=1 SV=1	25.3378	6	6	6	1	296	34.269	8.91	19.071	6
Protein Group ID	# Proteins	# Unique Peptides	# Peptides	# PSMs	Group Description
843	5	6	6	7	[Master Protein] Xyloglucan endotransglucosylase/hydrolase protein 4 OS=Arabidopsis thaliana OX=3702 GN=XTH4 PE=1 SV=1
O22842	Endochitinase At2g43610 OS=Arabidopsis thaliana OX=3702 GN=At2g43610 PE=1 SV=1	25.9786	5	7	4	1	281	29.98	9.39	19.0234	5
Protein Group ID	# Proteins	# Unique Peptides	# Peptides	# PSMs	Group Description
1520	1	4	5	7	[Master Protein] Endochitinase At2g43610 OS=Arabidopsis thaliana OX=3702 GN=At2g43610 PE=1 SV=1
Q9SZD6	Polyprotein of EF-Ts, chloroplastic OS=Arabidopsis thaliana OX=3702 GN=PETs PE=1 SV=1	9.65373	6	7	6	1	953	103.718	5.01	19.0174	6
Protein Group ID	# Proteins	# Unique Peptides	# Peptides	# PSMs	Group Description
217	1	6	6	7	[Master Protein] Polyprotein of EF-Ts, chloroplastic OS=Arabidopsis thaliana OX=3702 GN=PETs PE=1 SV=1
F4JQ55	Chaperone protein htpG family protein OS=Arabidopsis thaliana OX=3702 GN=SHD PE=1 SV=1	8.99149	6	7	4	1	823	94.091	5.01	19.0079	6
Protein Group ID	# Proteins	# Unique Peptides	# Peptides	# PSMs	Group Description
1563	2	4	6	7	[Master Protein] Chaperone protein htpG family protein OS=Arabidopsis thaliana OX=3702 GN=SHD PE=1 SV=1
F4JJ94	General regulatory factor 1 OS=Arabidopsis thaliana OX=3702 GN=GRF1 PE=1 SV=1	29.5597	7	7	5	1	318	35.816	4.77	18.9838	7
Protein Group ID	# Proteins	# Unique Peptides	# Peptides	# PSMs	Group Description
1632	8	5	7	7	[Master Protein] General regulatory factor 1 OS=Arabidopsis thaliana OX=3702 GN=GRF1 PE=1 SV=1
O23404	Pyruvate, phosphate dikinase 1, chloroplastic OS=Arabidopsis thaliana OX=3702 GN=PPDK PE=1 SV=2	9.24195	7	7	7	1	963	105.071	6.38	18.9307	7
Protein Group ID	# Proteins	# Unique Peptides	# Peptides	# PSMs	Group Description
1141	1	7	7	7	[Master Protein] Pyruvate, phosphate dikinase 1, chloroplastic OS=Arabidopsis thaliana OX=3702 GN=PPDK PE=1 SV=2
O22265	Signal recognition particle 43 kDa protein, chloroplastic OS=Arabidopsis thaliana OX=3702 GN=CAO PE=1 SV=2	17.9625	6	6	6	1	373	41.253	4.61	18.9301	6
Protein Group ID	# Proteins	# Unique Peptides	# Peptides	# PSMs	Group Description
1970	1	6	6	6	[Master Protein] Signal recognition particle 43 kDa protein, chloroplastic OS=Arabidopsis thaliana OX=3702 GN=CAO PE=1 SV=2
Q9LJL3	Presequence protease 1, chloroplastic/mitochondrial OS=Arabidopsis thaliana OX=3702 GN=PREP1 PE=1 SV=2	9.90741	7	7	7	1	1080	120.939	5.68	18.8464	7
Protein Group ID	# Proteins	# Unique Peptides	# Peptides	# PSMs	Group Description
1564	5	7	7	7	[Master Protein] Presequence protease 1, chloroplastic/mitochondrial OS=Arabidopsis thaliana OX=3702 GN=PREP1 PE=1 SV=2
A0A1P8AWX3	Leucine-rich repeat (LRR) family protein OS=Arabidopsis thaliana OX=3702 GN=At1g33590 PE=1 SV=1	19.6498	8	8	8	1	514	55.802	8.91	18.827	8
Protein Group ID	# Proteins	# Unique Peptides	# Peptides	# PSMs	Group Description
299	3	8	8	8	[Master Protein] Leucine-rich repeat (LRR) family protein OS=Arabidopsis thaliana OX=3702 GN=At1g33590 PE=1 SV=1
Q93YN3	Single-stranded nucleic acid binding R3H protein OS=Arabidopsis thaliana OX=3702 GN=MUG13.4 PE=1 SV=1	26.5432	5	5	5	1	324	36.526	8.37	18.68	5
Protein Group ID	# Proteins	# Unique Peptides	# Peptides	# PSMs	Group Description
1449	1	5	5	5	[Master Protein] Single-stranded nucleic acid binding R3H protein OS=Arabidopsis thaliana OX=3702 GN=MUG13.4 PE=1 SV=1
Q8H1F3	CASC3/Barentsz eIF4AIII binding protein OS=Arabidopsis thaliana OX=3702 GN=At1g15280 PE=1 SV=1	15.0427	5	6	5	1	585	63.397	6.57	18.4506	5
Protein Group ID	# Proteins	# Unique Peptides	# Peptides	# PSMs	Group Description
1271	2	5	5	6	[Master Protein] CASC3/Barentsz eIF4AIII binding protein OS=Arabidopsis thaliana OX=3702 GN=At1g15280 PE=1 SV=1
Q93WV0	Probable WRKY transcription factor 20 OS=Arabidopsis thaliana OX=3702 GN=WRKY20 PE=2 SV=1	20.6463	7	7	7	1	557	60.996	7.23	18.445	7
Protein Group ID	# Proteins	# Unique Peptides	# Peptides	# PSMs	Group Description
1342	3	7	7	7	[Master Protein] Probable WRKY transcription factor 20 OS=Arabidopsis thaliana OX=3702 GN=WRKY20 PE=2 SV=1
Q9M591	Magnesium-protoporphyrin IX monomethyl ester [oxidative] cyclase, chloroplastic OS=Arabidopsis thaliana OX=3702 GN=CRD1 PE=1 SV=2	15.8924	6	6	6	1	409	47.6	8.38	18.4006	6
Protein Group ID	# Proteins	# Unique Peptides	# Peptides	# PSMs	Group Description
1657	2	6	6	6	[Master Protein] Magnesium-protoporphyrin IX monomethyl ester [oxidative] cyclase, chloroplastic OS=Arabidopsis thaliana OX=3702 GN=CRD1 PE=1 SV=2
Q5YDB6	RNA polymerase II C-terminal domain phosphatase-like 1 OS=Arabidopsis thaliana OX=3702 GN=CPL1 PE=1 SV=1	10.1344	7	7	7	1	967	108.352	6.18	18.3262	7
Protein Group ID	# Proteins	# Unique Peptides	# Peptides	# PSMs	Group Description
76	1	7	7	7	[Master Protein] RNA polymerase II C-terminal domain phosphatase-like 1 OS=Arabidopsis thaliana OX=3702 GN=CPL1 PE=1 SV=1
Q93VP9	SPFH/Band 7/PHB domain-containing membrane-associated protein family OS=Arabidopsis thaliana OX=3702 GN=AtSLP1 PE=1 SV=1	21.6545	6	6	6	1	411	44.992	6.81	18.2726	6
Protein Group ID	# Proteins	# Unique Peptides	# Peptides	# PSMs	Group Description
504	2	6	6	6	[Master Protein] SPFH/Band 7/PHB domain-containing membrane-associated protein family OS=Arabidopsis thaliana OX=3702 GN=AtSLP1 PE=1 SV=1
Q38900	Peptidyl-prolyl cis-trans isomerase CYP19-1 OS=Arabidopsis thaliana OX=3702 GN=CYP19-1 PE=2 SV=1	50.289	5	6	4	1	173	18.48	8.43	18.2616	5
Protein Group ID	# Proteins	# Unique Peptides	# Peptides	# PSMs	Group Description
325	1	4	5	6	[Master Protein] Peptidyl-prolyl cis-trans isomerase CYP19-1 OS=Arabidopsis thaliana OX=3702 GN=CYP19-1 PE=2 SV=1
Q9C884	Probable methyltransferase PMT18 OS=Arabidopsis thaliana OX=3702 GN=At1g33170 PE=2 SV=1	11.8936	6	7	6	1	639	73.139	6.74	18.2466	6
Protein Group ID	# Proteins	# Unique Peptides	# Peptides	# PSMs	Group Description
1716	4	6	6	7	[Master Protein] Probable methyltransferase PMT18 OS=Arabidopsis thaliana OX=3702 GN=At1g33170 PE=2 SV=1
Q9SHJ6	Peroxisomal and mitochondrial division factor 2 OS=Arabidopsis thaliana OX=3702 GN=PMD2 PE=1 SV=1	25.6966	7	7	7	1	323	36.097	4.81	18.1124	7
Protein Group ID	# Proteins	# Unique Peptides	# Peptides	# PSMs	Group Description
736	1	7	7	7	[Master Protein] Peroxisomal and mitochondrial division factor 2 OS=Arabidopsis thaliana OX=3702 GN=PMD2 PE=1 SV=1
Q9C5U8	Histidinol dehydrogenase, chloroplastic OS=Arabidopsis thaliana OX=3702 GN=HISN8 PE=2 SV=1	19.3133	7	7	7	1	466	50.291	6.16	18.0731	7
Protein Group ID	# Proteins	# Unique Peptides	# Peptides	# PSMs	Group Description
1197	1	7	7	7	[Master Protein] Histidinol dehydrogenase, chloroplastic OS=Arabidopsis thaliana OX=3702 GN=HISN8 PE=2 SV=1
Q8H0S3	Protein transport protein SEC23 OS=Arabidopsis thaliana OX=3702 GN=At1g05520 PE=1 SV=1	10.2171	6	6	5	1	783	86.302	5.64	18.0716	6
Protein Group ID	# Proteins	# Unique Peptides	# Peptides	# PSMs	Group Description
1174	3	5	6	6	[Master Protein] Protein transport protein SEC23 OS=Arabidopsis thaliana OX=3702 GN=At1g05520 PE=1 SV=1
Q9ZRW8	Glutathione S-transferase U19 OS=Arabidopsis thaliana OX=3702 GN=GSTU19 PE=1 SV=1	25.5708	5	7	5	1	219	25.634	6.04	18.0713	5
Protein Group ID	# Proteins	# Unique Peptides	# Peptides	# PSMs	Group Description
915	3	5	5	7	[Master Protein] Glutathione S-transferase U19 OS=Arabidopsis thaliana OX=3702 GN=GSTU19 PE=1 SV=1
O65581	Fructose-bisphosphate aldolase 5, cytosolic OS=Arabidopsis thaliana OX=3702 GN=FBA5 PE=1 SV=1	22.3464	5	5	4	1	358	38.27	5.81	18.0267	5
Protein Group ID	# Proteins	# Unique Peptides	# Peptides	# PSMs	Group Description
2051	1	4	5	5	[Master Protein] Fructose-bisphosphate aldolase 5, cytosolic OS=Arabidopsis thaliana OX=3702 GN=FBA5 PE=1 SV=1
O64888	Ribose-phosphate pyrophosphokinase 5, chloroplastic OS=Arabidopsis thaliana OX=3702 GN=PRS5 PE=2 SV=2	17.5127	6	6	3	1	394	42.598	7.15	17.99	6
Protein Group ID	# Proteins	# Unique Peptides	# Peptides	# PSMs	Group Description
179	2	3	6	6	[Master Protein] Ribose-phosphate pyrophosphokinase 5, chloroplastic OS=Arabidopsis thaliana OX=3702 GN=PRS5 PE=2 SV=2
Q66GS2	Probable beta-1,3-galactosyltransferase 12 OS=Arabidopsis thaliana OX=3702 GN=B3GALT12 PE=2 SV=1	27.7628	8	8	8	1	371	41.191	8.29	17.9468	8
Protein Group ID	# Proteins	# Unique Peptides	# Peptides	# PSMs	Group Description
1200	2	8	8	8	[Master Protein] Probable beta-1,3-galactosyltransferase 12 OS=Arabidopsis thaliana OX=3702 GN=B3GALT12 PE=2 SV=1
Q03251	Glycine-rich RNA-binding protein 8 OS=Arabidopsis thaliana OX=3702 GN=RBG8 PE=1 SV=1	43.1953	6	6	5	1	169	16.569	5.68	17.9161	6
Protein Group ID	# Proteins	# Unique Peptides	# Peptides	# PSMs	Group Description
406	4	5	6	6	[Master Protein] Glycine-rich RNA-binding protein 8 OS=Arabidopsis thaliana OX=3702 GN=RBG8 PE=1 SV=1
Q9ZVI3	KH domain-containing protein At2g38610 OS=Arabidopsis thaliana OX=3702 GN=At2g38610 PE=1 SV=1	24.8252	5	6	5	1	286	31.701	8.84	17.8908	5
Protein Group ID	# Proteins	# Unique Peptides	# Peptides	# PSMs	Group Description
110	1	5	5	6	[Master Protein] KH domain-containing protein At2g38610 OS=Arabidopsis thaliana OX=3702 GN=At2g38610 PE=1 SV=1
P15456	12S seed storage protein CRB OS=Arabidopsis thaliana OX=3702 GN=CRB PE=1 SV=2	14.7253	5	5	5	1	455	50.527	6.99	17.8442	5
Protein Group ID	# Proteins	# Unique Peptides	# Peptides	# PSMs	Group Description
673	1	5	5	5	[Master Protein] 12S seed storage protein CRB OS=Arabidopsis thaliana OX=3702 GN=CRB PE=1 SV=2
A0A1P8BG37	Photosystem II stability/assembly factor, chloroplast (HCF136) OS=Arabidopsis thaliana OX=3702 GN=HCF136 PE=1 SV=1	13.1455	6	6	6	1	426	46.885	8.03	17.8024	6
Protein Group ID	# Proteins	# Unique Peptides	# Peptides	# PSMs	Group Description
96	2	6	6	6	[Master Protein] Photosystem II stability/assembly factor, chloroplast (HCF136) OS=Arabidopsis thaliana OX=3702 GN=HCF136 PE=1 SV=1
P48347	14-3-3-like protein GF14 epsilon OS=Arabidopsis thaliana OX=3702 GN=GRF10 PE=1 SV=1	24.4094	6	7	5	1	254	28.897	4.81	17.7899	6
Protein Group ID	# Proteins	# Unique Peptides	# Peptides	# PSMs	Group Description
1748	7	5	6	7	[Master Protein] 14-3-3-like protein GF14 epsilon OS=Arabidopsis thaliana OX=3702 GN=GRF10 PE=1 SV=1
Q38946	Glutamate dehydrogenase 2 OS=Arabidopsis thaliana OX=3702 GN=GDH2 PE=1 SV=1	21.6545	7	7	7	1	411	44.671	6.54	17.7547	7
Protein Group ID	# Proteins	# Unique Peptides	# Peptides	# PSMs	Group Description
1175	5	7	7	7	[Master Protein] Glutamate dehydrogenase 2 OS=Arabidopsis thaliana OX=3702 GN=GDH2 PE=1 SV=1
P42760	Glutathione S-transferase F6 OS=Arabidopsis thaliana OX=3702 GN=GSTF6 PE=2 SV=2	33.6538	6	7	6	1	208	23.471	6.23	17.7525	6
Protein Group ID	# Proteins	# Unique Peptides	# Peptides	# PSMs	Group Description
2095	2	6	6	9	[Master Protein] Glutathione S-transferase F6 OS=Arabidopsis thaliana OX=3702 GN=GSTF6 PE=2 SV=2
Q9S791	AT1G70770 protein OS=Arabidopsis thaliana OX=3702 GN=F15H11.2 PE=1 SV=1	12.9508	7	7	7	1	610	66.823	8.88	17.7128	7
Protein Group ID	# Proteins	# Unique Peptides	# Peptides	# PSMs	Group Description
468	6	7	7	7	[Master Protein] AT1G70770 protein OS=Arabidopsis thaliana OX=3702 GN=F15H11.2 PE=1 SV=1
P09468	ATP synthase epsilon chain, chloroplastic OS=Arabidopsis thaliana OX=3702 GN=atpE PE=1 SV=2	27.2727	2	4	2	1	132	14.49	6.1	17.702	2
Protein Group ID	# Proteins	# Unique Peptides	# Peptides	# PSMs	Group Description
1352	1	2	2	4	[Master Protein] ATP synthase epsilon chain, chloroplastic OS=Arabidopsis thaliana OX=3702 GN=atpE PE=1 SV=2
Q93YR5	SWIB complex BAF60b domain-containing protein OS=Arabidopsis thaliana OX=3702 GN=At4g22360 PE=1 SV=1	19.2208	4	5	4	1	385	42.691	7.61	17.6589	4
Protein Group ID	# Proteins	# Unique Peptides	# Peptides	# PSMs	Group Description
1620	1	4	4	5	[Master Protein] SWIB complex BAF60b domain-containing protein OS=Arabidopsis thaliana OX=3702 GN=At4g22360 PE=1 SV=1
Q9LYJ3	ADP-ribosylation factor A1B OS=Arabidopsis thaliana OX=3702 GN=ADP-ribosylation factor A1B PE=3 SV=1	27.1277	5	6	5	1	188	21.521	6.95	17.5871	5
Protein Group ID	# Proteins	# Unique Peptides	# Peptides	# PSMs	Group Description
1611	6	5	5	6	[Master Protein] ADP-ribosylation factor A1B OS=Arabidopsis thaliana OX=3702 GN=ADP-ribosylation factor A1B PE=3 SV=1
F4JNZ8	Beta-adaptin-like protein OS=Arabidopsis thaliana OX=3702 GN=At4g11380 PE=1 SV=1	8.29694	6	6	6	1	916	101.851	5.03	17.4124	6
Protein Group ID	# Proteins	# Unique Peptides	# Peptides	# PSMs	Group Description
1102	4	6	6	6	[Master Protein] Beta-adaptin-like protein OS=Arabidopsis thaliana OX=3702 GN=At4g11380 PE=1 SV=1
Q94CJ5	Protein RETICULATA-RELATED 4, chloroplastic OS=Arabidopsis thaliana OX=3702 GN=RER4 PE=2 SV=1	13.2124	5	6	5	1	386	41.297	7.43	17.4115	5
Protein Group ID	# Proteins	# Unique Peptides	# Peptides	# PSMs	Group Description
1766	1	5	5	6	[Master Protein] Protein RETICULATA-RELATED 4, chloroplastic OS=Arabidopsis thaliana OX=3702 GN=RER4 PE=2 SV=1
Q9LXV3	Dicarboxylate transporter 1, chloroplastic OS=Arabidopsis thaliana OX=3702 GN=DIT1 PE=1 SV=1	9.33573	5	7	5	1	557	59.175	9.73	17.3638	5
Protein Group ID	# Proteins	# Unique Peptides	# Peptides	# PSMs	Group Description
1187	2	5	5	7	[Master Protein] Dicarboxylate transporter 1, chloroplastic OS=Arabidopsis thaliana OX=3702 GN=DIT1 PE=1 SV=1
Q9SAJ2	Kinase superfamily with octicosapeptide/Phox/Bem1p domain-containing protein OS=Arabidopsis thaliana OX=3702 GN=At1g79570 PE=1 SV=1	8.41346	7	7	6	1	1248	137.158	5.38	17.3536	7
Protein Group ID	# Proteins	# Unique Peptides	# Peptides	# PSMs	Group Description
839	7	6	7	7	[Master Protein] Kinase superfamily with octicosapeptide/Phox/Bem1p domain-containing protein OS=Arabidopsis thaliana OX=3702 GN=At1g79570 PE=1 SV=1
Q94A41	Alpha-amylase 3, chloroplastic OS=Arabidopsis thaliana OX=3702 GN=AMY3 PE=1 SV=1	8.34273	7	7	7	1	887	99.78	6.07	17.3277	7
Protein Group ID	# Proteins	# Unique Peptides	# Peptides	# PSMs	Group Description
817	1	7	7	7	[Master Protein] Alpha-amylase 3, chloroplastic OS=Arabidopsis thaliana OX=3702 GN=AMY3 PE=1 SV=1
Q42112	60S acidic ribosomal protein P0-2 OS=Arabidopsis thaliana OX=3702 GN=RPP0B PE=1 SV=2	19.375	5	6	5	1	320	34.112	5.07	17.3252	5
Protein Group ID	# Proteins	# Unique Peptides	# Peptides	# PSMs	Group Description
415	4	5	5	6	[Master Protein] 60S acidic ribosomal protein P0-2 OS=Arabidopsis thaliana OX=3702 GN=RPP0B PE=1 SV=2
Q96522	Peroxidase 45 OS=Arabidopsis thaliana OX=3702 GN=PER45 PE=1 SV=1	24.9231	6	6	4	1	325	35.806	9.1	17.3049	6
Protein Group ID	# Proteins	# Unique Peptides	# Peptides	# PSMs	Group Description
444	2	4	6	6	[Master Protein] Peroxidase 45 OS=Arabidopsis thaliana OX=3702 GN=PER45 PE=1 SV=1
Q9LVW7	Carbamoyl-phosphate synthase small chain, chloroplastic OS=Arabidopsis thaliana OX=3702 GN=CARA PE=1 SV=1	25.5814	7	7	7	1	430	47.029	6.02	17.3024	7
Protein Group ID	# Proteins	# Unique Peptides	# Peptides	# PSMs	Group Description
69	2	7	7	7	[Master Protein] Carbamoyl-phosphate synthase small chain, chloroplastic OS=Arabidopsis thaliana OX=3702 GN=CARA PE=1 SV=1
Q9M0Y8	Vesicle-fusing ATPase OS=Arabidopsis thaliana OX=3702 GN=NSF PE=1 SV=2	10.9164	6	7	6	1	742	81.436	6.1	17.2549	6
Protein Group ID	# Proteins	# Unique Peptides	# Peptides	# PSMs	Group Description
488	1	6	6	7	[Master Protein] Vesicle-fusing ATPase OS=Arabidopsis thaliana OX=3702 GN=NSF PE=1 SV=2
Q96528	Catalase-1 OS=Arabidopsis thaliana OX=3702 GN=CAT1 PE=1 SV=3	11.9919	5	7	2	1	492	56.726	7.42	17.2452	5
Protein Group ID	# Proteins	# Unique Peptides	# Peptides	# PSMs	Group Description
1943	1	2	5	7	[Master Protein] Catalase-1 OS=Arabidopsis thaliana OX=3702 GN=CAT1 PE=1 SV=3
Q9FKA4	Peroxidase 62 OS=Arabidopsis thaliana OX=3702 GN=PER62 PE=2 SV=1	27.2727	5	6	5	1	319	34.112	8.43	17.1309	5
Protein Group ID	# Proteins	# Unique Peptides	# Peptides	# PSMs	Group Description
1408	2	5	5	6	[Master Protein] Peroxidase 62 OS=Arabidopsis thaliana OX=3702 GN=PER62 PE=2 SV=1
Q9SLV3	At1g58270/F19C14_8 OS=Arabidopsis thaliana OX=3702 GN=ZW9 PE=1 SV=1	11.6162	5	6	5	1	396	45.007	5.82	17.1056	5
Protein Group ID	# Proteins	# Unique Peptides	# Peptides	# PSMs	Group Description
1878	1	5	5	6	[Master Protein] At1g58270/F19C14_8 OS=Arabidopsis thaliana OX=3702 GN=ZW9 PE=1 SV=1
Q8H1E2	Malate dehydrogenase [NADP], chloroplastic OS=Arabidopsis thaliana OX=3702 GN=At5g58330 PE=2 SV=1	17.1558	5	5	5	1	443	48.286	6.16	17.0881	5
Protein Group ID	# Proteins	# Unique Peptides	# Peptides	# PSMs	Group Description
1323	2	5	5	5	[Master Protein] Malate dehydrogenase [NADP], chloroplastic OS=Arabidopsis thaliana OX=3702 GN=At5g58330 PE=2 SV=1
Q9FNM5	Translation factor GUF1 homolog, chloroplastic OS=Arabidopsis thaliana OX=3702 GN=At5g08650 PE=1 SV=2	12.7753	6	6	6	1	681	75.389	6.68	17.0675	6
Protein Group ID	# Proteins	# Unique Peptides	# Peptides	# PSMs	Group Description
1595	2	6	6	6	[Master Protein] Translation factor GUF1 homolog, chloroplastic OS=Arabidopsis thaliana OX=3702 GN=At5g08650 PE=1 SV=2
Q9LJH8	Oligouridylate-binding protein 1C OS=Arabidopsis thaliana OX=3702 GN=UBP1C PE=1 SV=1	15.9251	5	7	2	1	427	47.059	7.64	17.0613	5
Protein Group ID	# Proteins	# Unique Peptides	# Peptides	# PSMs	Group Description
927	1	2	5	7	[Master Protein] Oligouridylate-binding protein 1C OS=Arabidopsis thaliana OX=3702 GN=UBP1C PE=1 SV=1
Q9LW19	Hydroxyproline-rich glycoprotein family protein OS=Arabidopsis thaliana OX=3702 GN=At3g26910 PE=1 SV=1	13.2045	5	6	5	1	621	69.018	8.18	16.9374	5
Protein Group ID	# Proteins	# Unique Peptides	# Peptides	# PSMs	Group Description
416	3	5	5	6	[Master Protein] Hydroxyproline-rich glycoprotein family protein OS=Arabidopsis thaliana OX=3702 GN=At3g26910 PE=1 SV=1
Q8L466	At1g24050/T23E23_11 OS=Arabidopsis thaliana OX=3702 GN=At1g24050 PE=1 SV=1	35.1064	5	5	5	1	188	20.478	5.27	16.7839	5
Protein Group ID	# Proteins	# Unique Peptides	# Peptides	# PSMs	Group Description
1139	1	5	5	5	[Master Protein] At1g24050/T23E23_11 OS=Arabidopsis thaliana OX=3702 GN=At1g24050 PE=1 SV=1
Q2HIR7	Acclimation of photosynthesis to environment OS=Arabidopsis thaliana OX=3702 GN=APE1 PE=1 SV=1	25.1748	4	6	4	1	286	31.417	8.4	16.7768	4
Protein Group ID	# Proteins	# Unique Peptides	# Peptides	# PSMs	Group Description
446	2	4	4	6	[Master Protein] Acclimation of photosynthesis to environment OS=Arabidopsis thaliana OX=3702 GN=APE1 PE=1 SV=1
Q8RWY6	CLIP-associated protein OS=Arabidopsis thaliana OX=3702 GN=CLASP PE=1 SV=1	5.07297	5	5	5	1	1439	158.852	7.14	16.6954	5
Protein Group ID	# Proteins	# Unique Peptides	# Peptides	# PSMs	Group Description
1960	1	5	5	5	[Master Protein] CLIP-associated protein OS=Arabidopsis thaliana OX=3702 GN=CLASP PE=1 SV=1
Q94BT0	Sucrose-phosphate synthase 1 OS=Arabidopsis thaliana OX=3702 GN=SPS1 PE=1 SV=1	9.20422	8	8	8	1	1043	117.247	6.43	16.5836	8
Protein Group ID	# Proteins	# Unique Peptides	# Peptides	# PSMs	Group Description
801	6	8	8	8	[Master Protein] Sucrose-phosphate synthase 1 OS=Arabidopsis thaliana OX=3702 GN=SPS1 PE=1 SV=1
F4J381	FG-GAP repeat-containing protein OS=Arabidopsis thaliana OX=3702 GN=At3g51050 PE=1 SV=1	9.02579	5	6	5	1	698	77.627	7.94	16.5716	5
Protein Group ID	# Proteins	# Unique Peptides	# Peptides	# PSMs	Group Description
1232	1	5	5	6	[Master Protein] FG-GAP repeat-containing protein OS=Arabidopsis thaliana OX=3702 GN=At3g51050 PE=1 SV=1
F4IQ66	Basic helix-loop-helix (BHLH) DNA-binding superfamily protein OS=Arabidopsis thaliana OX=3702 GN=At2g43140 PE=1 SV=1	20.712	4	5	4	1	309	33.782	8.21	16.5589	4
Protein Group ID	# Proteins	# Unique Peptides	# Peptides	# PSMs	Group Description
1360	3	4	4	5	[Master Protein] Basic helix-loop-helix (BHLH) DNA-binding superfamily protein OS=Arabidopsis thaliana OX=3702 GN=At2g43140 PE=1 SV=1
Q9SL67	26S proteasome regulatory subunit 4 homolog B OS=Arabidopsis thaliana OX=3702 GN=RPT2B PE=1 SV=1	17.3815	6	6	6	1	443	49.316	6.1	16.4922	6
Protein Group ID	# Proteins	# Unique Peptides	# Peptides	# PSMs	Group Description
1722	2	6	6	6	[Master Protein] 26S proteasome regulatory subunit 4 homolog B OS=Arabidopsis thaliana OX=3702 GN=RPT2B PE=1 SV=1
Q9FNX5	Dynamin-related protein 1E OS=Arabidopsis thaliana OX=3702 GN=DRP1E PE=1 SV=1	16.8269	6	6	6	1	624	69.76	7.52	16.4586	6
Protein Group ID	# Proteins	# Unique Peptides	# Peptides	# PSMs	Group Description
531	2	6	6	6	[Master Protein] Dynamin-related protein 1E OS=Arabidopsis thaliana OX=3702 GN=DRP1E PE=1 SV=1
Q8GWW8	Chaperone protein dnaJ GFA2, mitochondrial OS=Arabidopsis thaliana OX=3702 GN=GFA2 PE=2 SV=1	15.7895	6	6	6	1	456	49.407	8.9	16.4528	6
Protein Group ID	# Proteins	# Unique Peptides	# Peptides	# PSMs	Group Description
1854	1	6	6	6	[Master Protein] Chaperone protein dnaJ GFA2, mitochondrial OS=Arabidopsis thaliana OX=3702 GN=GFA2 PE=2 SV=1
Q5XF12	At1g65020 OS=Arabidopsis thaliana OX=3702 GN=At1g65020 PE=1 SV=1	16.3009	5	6	5	1	319	35.602	8.63	16.384	5
Protein Group ID	# Proteins	# Unique Peptides	# Peptides	# PSMs	Group Description
1575	1	5	5	6	[Master Protein] At1g65020 OS=Arabidopsis thaliana OX=3702 GN=At1g65020 PE=1 SV=1
Q940S0	Transmembrane 9 superfamily member 2 OS=Arabidopsis thaliana OX=3702 GN=TMN2 PE=2 SV=1	9.62838	5	6	2	1	592	68.04	7.08	16.376	5
Protein Group ID	# Proteins	# Unique Peptides	# Peptides	# PSMs	Group Description
1088	2	2	5	6	[Master Protein] Transmembrane 9 superfamily member 2 OS=Arabidopsis thaliana OX=3702 GN=TMN2 PE=2 SV=1
Q8GUG7	DEAD-box ATP-dependent RNA helicase 50 OS=Arabidopsis thaliana OX=3702 GN=RH50 PE=2 SV=2	7.8105	4	5	4	1	781	87.375	7.64	16.3654	4
Protein Group ID	# Proteins	# Unique Peptides	# Peptides	# PSMs	Group Description
1872	1	4	4	5	[Master Protein] DEAD-box ATP-dependent RNA helicase 50 OS=Arabidopsis thaliana OX=3702 GN=RH50 PE=2 SV=2
Q96329	Acyl-coenzyme A oxidase 4, peroxisomal OS=Arabidopsis thaliana OX=3702 GN=ACX4 PE=1 SV=1	15.1376	5	5	5	1	436	47.526	8.32	16.3064	5
Protein Group ID	# Proteins	# Unique Peptides	# Peptides	# PSMs	Group Description
561	1	5	5	5	[Master Protein] Acyl-coenzyme A oxidase 4, peroxisomal OS=Arabidopsis thaliana OX=3702 GN=ACX4 PE=1 SV=1
O04663	Eukaryotic translation initiation factor isoform 4E OS=Arabidopsis thaliana OX=3702 GN=EIF(ISO)4E PE=1 SV=2	16.6667	6	6	6	1	198	22.5	5.69	16.1846	6
Protein Group ID	# Proteins	# Unique Peptides	# Peptides	# PSMs	Group Description
1143	1	6	6	6	[Master Protein] Eukaryotic translation initiation factor isoform 4E OS=Arabidopsis thaliana OX=3702 GN=EIF(ISO)4E PE=1 SV=2
Q8LF21	Dynamin-related protein 1C OS=Arabidopsis thaliana OX=3702 GN=DRP1C PE=1 SV=2	18.241	6	6	6	1	614	68.68	7.56	16.1541	6
Protein Group ID	# Proteins	# Unique Peptides	# Peptides	# PSMs	Group Description
1850	2	6	6	6	[Master Protein] Dynamin-related protein 1C OS=Arabidopsis thaliana OX=3702 GN=DRP1C PE=1 SV=2
Q9FH82	Pectin acetylesterase 11 OS=Arabidopsis thaliana OX=3702 GN=PAE11 PE=2 SV=1	21.4834	6	6	2	1	391	41.982	8.66	16.1214	6
Protein Group ID	# Proteins	# Unique Peptides	# Peptides	# PSMs	Group Description
1181	1	2	6	6	[Master Protein] Pectin acetylesterase 11 OS=Arabidopsis thaliana OX=3702 GN=PAE11 PE=2 SV=1
Q8RWI0	Myelin-associated oligodendrocyte basic protein OS=Arabidopsis thaliana OX=3702 GN=At1g54520 PE=1 SV=1	19.1816	5	6	5	1	391	42.817	9.19	16.0745	5
Protein Group ID	# Proteins	# Unique Peptides	# Peptides	# PSMs	Group Description
278	1	5	5	6	[Master Protein] Myelin-associated oligodendrocyte basic protein OS=Arabidopsis thaliana OX=3702 GN=At1g54520 PE=1 SV=1
Q9C6B3	Gamma carbonic anhydrase 2, mitochondrial OS=Arabidopsis thaliana OX=3702 GN=GAMMACA2 PE=1 SV=1	31.295	6	6	6	1	278	30.047	7.24	16.0016	6
Protein Group ID	# Proteins	# Unique Peptides	# Peptides	# PSMs	Group Description
312	1	6	6	6	[Master Protein] Gamma carbonic anhydrase 2, mitochondrial OS=Arabidopsis thaliana OX=3702 GN=GAMMACA2 PE=1 SV=1
Q0WW26	Coatomer subunit gamma OS=Arabidopsis thaliana OX=3702 GN=At4g34450 PE=1 SV=2	10.3837	6	6	6	1	886	98.429	5.16	15.9952	6
Protein Group ID	# Proteins	# Unique Peptides	# Peptides	# PSMs	Group Description
2102	1	6	6	6	[Master Protein] Coatomer subunit gamma OS=Arabidopsis thaliana OX=3702 GN=At4g34450 PE=1 SV=2
Q8VYF7	Single-stranded DNA-binding protein WHY2, mitochondrial OS=Arabidopsis thaliana OX=3702 GN=WHY2 PE=1 SV=1	26.0504	4	5	4	1	238	26.278	9.64	15.9718	4
Protein Group ID	# Proteins	# Unique Peptides	# Peptides	# PSMs	Group Description
392	1	4	4	5	[Master Protein] Single-stranded DNA-binding protein WHY2, mitochondrial OS=Arabidopsis thaliana OX=3702 GN=WHY2 PE=1 SV=1
Q9M5J9	Polygalacturonase inhibitor 1 OS=Arabidopsis thaliana OX=3702 GN=PGIP1 PE=1 SV=1	19.3939	6	6	6	1	330	36.666	7.96	15.9566	6
Protein Group ID	# Proteins	# Unique Peptides	# Peptides	# PSMs	Group Description
1560	1	6	6	6	[Master Protein] Polygalacturonase inhibitor 1 OS=Arabidopsis thaliana OX=3702 GN=PGIP1 PE=1 SV=1
F4IAP5	Ketose-bisphosphate aldolase class-II family protein OS=Arabidopsis thaliana OX=3702 GN=At1g18270 PE=1 SV=1	5.81479	6	6	6	1	1393	149.336	5.95	15.9547	6
Protein Group ID	# Proteins	# Unique Peptides	# Peptides	# PSMs	Group Description
1365	4	6	6	6	[Master Protein] Ketose-bisphosphate aldolase class-II family protein OS=Arabidopsis thaliana OX=3702 GN=At1g18270 PE=1 SV=1
Q93ZD6	Snurportin-1 OS=Arabidopsis thaliana OX=3702 GN=At4g24880 PE=1 SV=1	13.6691	5	6	5	1	417	46.942	6.47	15.9347	5
Protein Group ID	# Proteins	# Unique Peptides	# Peptides	# PSMs	Group Description
131	2	5	5	6	[Master Protein] Snurportin-1 OS=Arabidopsis thaliana OX=3702 GN=At4g24880 PE=1 SV=1
Q9FNB0	Magnesium-chelatase subunit ChlH, chloroplastic OS=Arabidopsis thaliana OX=3702 GN=CHLH PE=1 SV=1	5.57567	6	6	6	1	1381	153.478	6.1	15.9284	6
Protein Group ID	# Proteins	# Unique Peptides	# Peptides	# PSMs	Group Description
567	2	6	6	6	[Master Protein] Magnesium-chelatase subunit ChlH, chloroplastic OS=Arabidopsis thaliana OX=3702 GN=CHLH PE=1 SV=1
A0A1P8B6K1	Modifier of snc1 OS=Arabidopsis thaliana OX=3702 GN=MOS1 PE=1 SV=1	6.58174	6	6	6	1	1413	153.682	9.38	15.8093	6
Protein Group ID	# Proteins	# Unique Peptides	# Peptides	# PSMs	Group Description
1334	3	6	6	6	[Master Protein] Modifier of snc1 OS=Arabidopsis thaliana OX=3702 GN=MOS1 PE=1 SV=1
Q9C5R8	2-Cys peroxiredoxin BAS1-like, chloroplastic OS=Arabidopsis thaliana OX=3702 GN=At5g06290 PE=2 SV=3	33.3333	6	6	2	1	273	29.761	5.74	15.8046	6
Protein Group ID	# Proteins	# Unique Peptides	# Peptides	# PSMs	Group Description
907	2	2	6	6	[Master Protein] 2-Cys peroxiredoxin BAS1-like, chloroplastic OS=Arabidopsis thaliana OX=3702 GN=At5g06290 PE=2 SV=3
Q9FKS0	Uridine kinase-like protein 1, chloroplastic OS=Arabidopsis thaliana OX=3702 GN=UKL1 PE=1 SV=1	16.4609	6	6	2	1	486	54.396	6.61	15.7811	6
Protein Group ID	# Proteins	# Unique Peptides	# Peptides	# PSMs	Group Description
1749	1	2	6	6	[Master Protein] Uridine kinase-like protein 1, chloroplastic OS=Arabidopsis thaliana OX=3702 GN=UKL1 PE=1 SV=1
Q9SYP2	Pyrophosphate--fructose 6-phosphate 1-phosphotransferase subunit alpha 1 OS=Arabidopsis thaliana OX=3702 GN=PFP-ALPHA1 PE=1 SV=1	13.0293	6	6	6	1	614	67.076	6.99	15.7454	6
Protein Group ID	# Proteins	# Unique Peptides	# Peptides	# PSMs	Group Description
1683	2	6	6	6	[Master Protein] Pyrophosphate--fructose 6-phosphate 1-phosphotransferase subunit alpha 1 OS=Arabidopsis thaliana OX=3702 GN=PFP-ALPHA1 PE=1 SV=1
Q0WP12	Thiocyanate methyltransferase 1 OS=Arabidopsis thaliana OX=3702 GN=HOL1 PE=1 SV=2	33.9207	6	6	6	1	227	25.273	4.82	15.7255	6
Protein Group ID	# Proteins	# Unique Peptides	# Peptides	# PSMs	Group Description
8	4	6	6	6	[Master Protein] Thiocyanate methyltransferase 1 OS=Arabidopsis thaliana OX=3702 GN=HOL1 PE=1 SV=2
Q9ZTZ7	K(+) efflux antiporter 1, chloroplastic OS=Arabidopsis thaliana OX=3702 GN=KEA1 PE=1 SV=2	6.62196	5	5	2	1	1193	127.954	5.34	15.6673	5
Protein Group ID	# Proteins	# Unique Peptides	# Peptides	# PSMs	Group Description
1849	1	2	5	5	[Master Protein] K(+) efflux antiporter 1, chloroplastic OS=Arabidopsis thaliana OX=3702 GN=KEA1 PE=1 SV=2
Q9LPU8	Indole glucosinolate O-methyltransferase 4 OS=Arabidopsis thaliana OX=3702 GN=IGMT4 PE=1 SV=1	16.3539	5	5	5	1	373	40.721	5.15	15.663	5
Protein Group ID	# Proteins	# Unique Peptides	# Peptides	# PSMs	Group Description
340	5	5	5	5	[Master Protein] Indole glucosinolate O-methyltransferase 4 OS=Arabidopsis thaliana OX=3702 GN=IGMT4 PE=1 SV=1
Q96250	ATP synthase subunit gamma, mitochondrial OS=Arabidopsis thaliana OX=3702 GN=ATPC PE=1 SV=1	25.8462	5	5	5	1	325	35.426	8.9	15.613	5
Protein Group ID	# Proteins	# Unique Peptides	# Peptides	# PSMs	Group Description
807	1	5	5	5	[Master Protein] ATP synthase subunit gamma, mitochondrial OS=Arabidopsis thaliana OX=3702 GN=ATPC PE=1 SV=1
F4J9G2	Rhodanese/Cell cycle control phosphatase superfamily protein OS=Arabidopsis thaliana OX=3702 GN=At3g59780 PE=1 SV=1	11.516	6	6	6	1	686	73.89	4.97	15.5887	6
Protein Group ID	# Proteins	# Unique Peptides	# Peptides	# PSMs	Group Description
1962	1	6	6	6	[Master Protein] Rhodanese/Cell cycle control phosphatase superfamily protein OS=Arabidopsis thaliana OX=3702 GN=At3g59780 PE=1 SV=1
F4JAF3	Chloroplast RNA-binding protein 29 OS=Arabidopsis thaliana OX=3702 GN=CP29 PE=1 SV=1	20.3857	6	6	4	1	363	38.38	5.63	15.5562	6
Protein Group ID	# Proteins	# Unique Peptides	# Peptides	# PSMs	Group Description
796	2	4	6	6	[Master Protein] Chloroplast RNA-binding protein 29 OS=Arabidopsis thaliana OX=3702 GN=CP29 PE=1 SV=1
Q9FFK6	Nuclear pore complex protein NUP88 OS=Arabidopsis thaliana OX=3702 GN=NUP88 PE=1 SV=1	12.716	6	6	6	1	810	89.675	6.07	15.554	6
Protein Group ID	# Proteins	# Unique Peptides	# Peptides	# PSMs	Group Description
680	1	6	6	6	[Master Protein] Nuclear pore complex protein NUP88 OS=Arabidopsis thaliana OX=3702 GN=NUP88 PE=1 SV=1
Q9SAU2	Ribulose-5-phosphate-3-epimerase, chloroplastic OS=Arabidopsis thaliana OX=3702 GN=RPE PE=2 SV=1	19.2171	3	4	3	1	281	29.99	8.07	15.5391	3
Protein Group ID	# Proteins	# Unique Peptides	# Peptides	# PSMs	Group Description
238	1	3	3	4	[Master Protein] Ribulose-5-phosphate-3-epimerase, chloroplastic OS=Arabidopsis thaliana OX=3702 GN=RPE PE=2 SV=1
Q9LS46	Aluminum-activated malate transporter 9 OS=Arabidopsis thaliana OX=3702 GN=ALMT9 PE=2 SV=1	15.8863	5	5	5	1	598	67.003	6.37	15.5129	5
Protein Group ID	# Proteins	# Unique Peptides	# Peptides	# PSMs	Group Description
622	1	5	5	5	[Master Protein] Aluminum-activated malate transporter 9 OS=Arabidopsis thaliana OX=3702 GN=ALMT9 PE=2 SV=1
O82233	Eukaryotic translation initiation factor isoform 4G-2 OS=Arabidopsis thaliana OX=3702 GN=EIF(ISO)4G2 PE=1 SV=1	9.63855	6	6	6	1	747	82.838	7.66	15.4204	6
Protein Group ID	# Proteins	# Unique Peptides	# Peptides	# PSMs	Group Description
1350	1	6	6	6	[Master Protein] Eukaryotic translation initiation factor isoform 4G-2 OS=Arabidopsis thaliana OX=3702 GN=EIF(ISO)4G2 PE=1 SV=1
O23614	Carboxyl-terminal-processing peptidase 2, chloroplastic OS=Arabidopsis thaliana OX=3702 GN=CTPA2 PE=1 SV=1	12.6214	5	6	5	1	515	55.728	8.79	15.3314	5
Protein Group ID	# Proteins	# Unique Peptides	# Peptides	# PSMs	Group Description
1708	1	5	5	6	[Master Protein] Carboxyl-terminal-processing peptidase 2, chloroplastic OS=Arabidopsis thaliana OX=3702 GN=CTPA2 PE=1 SV=1
Q9SRI1	Protein transport protein SEC13 homolog A OS=Arabidopsis thaliana OX=3702 GN=SEC13A PE=1 SV=1	28.4768	5	6	4	1	302	32.61	6.05	15.2949	5
[truncated: 4,241 more rows]

## Sheet: AGO1_line_1_Cu_def (AC-MS-2)
Protein ID	Description	Coverage	# Peptides	# PSMs	# Unique Peptides	# AAs	MW [kDa]	calc. pI	Score Sequest HT	# Peptides Sequest HT
P	Ribulose bisphosphate carboxylase/oxygenase activase, chloroplastic OS=Arabidopsis thaliana OX=3702 GN=RCA PE=1 SV=2	79.1139	45	276	45	474	51.948	6.15	923.023	45
Protein Group ID	# Proteins	# Unique Peptides	# Peptides	# PSMs	Group Description
55	2	45	45	276	[Master Protein] Ribulose bisphosphate carboxylase/oxygenase activase, chloroplastic OS=Arabidopsis thaliana OX=3702 GN=RCA PE=1 SV=2
Q38970	Acetyl-CoA carboxylase 1 OS=Arabidopsis thaliana OX=3702 GN=ACC1 PE=1 SV=1	52.5732	102	143	102	2254	251.223	6.52	442.558	102
Protein Group ID	# Proteins	# Unique Peptides	# Peptides	# PSMs	Group Description
1129	3	102	102	143	[Master Protein] Acetyl-CoA carboxylase 1 OS=Arabidopsis thaliana OX=3702 GN=ACC1 PE=1 SV=1
P19366	ATP synthase subunit beta, chloroplastic OS=Arabidopsis thaliana OX=3702 GN=atpB PE=1 SV=2	77.3092	42	134	40	498	53.9	5.5	456.463	42
Protein Group ID	# Proteins	# Unique Peptides	# Peptides	# PSMs	Group Description
1601	1	40	42	134	[Master Protein] ATP synthase subunit beta, chloroplastic OS=Arabidopsis thaliana OX=3702 GN=atpB PE=1 SV=2
P23321	Oxygen-evolving enhancer protein 1-1, chloroplastic OS=Arabidopsis thaliana OX=3702 GN=PSBO1 PE=1 SV=2	65.9639	36	114	16	332	35.121	5.66	367.609	36
Protein Group ID	# Proteins	# Unique Peptides	# Peptides	# PSMs	Group Description
830	1	16	36	114	[Master Protein] Oxygen-evolving enhancer protein 1-1, chloroplastic OS=Arabidopsis thaliana OX=3702 GN=PSBO1 PE=1 SV=2
Q9S841	Oxygen-evolving enhancer protein 1-2, chloroplastic OS=Arabidopsis thaliana OX=3702 GN=PSBO2 PE=1 SV=1	70.6949	36	106	16	331	34.998	6.16	347.316	36
Protein Group ID	# Proteins	# Unique Peptides	# Peptides	# PSMs	Group Description
103	1	16	36	106	[Master Protein] Oxygen-evolving enhancer protein 1-2, chloroplastic OS=Arabidopsis thaliana OX=3702 GN=PSBO2 PE=1 SV=1
O04983	Biotin carboxylase, chloroplastic OS=Arabidopsis thaliana OX=3702 GN=CAC2 PE=1 SV=1	70.2048	38	104	38	537	58.35	7.25	331.614	38
Protein Group ID	# Proteins	# Unique Peptides	# Peptides	# PSMs	Group Description
60	3	38	38	104	[Master Protein] Biotin carboxylase, chloroplastic OS=Arabidopsis thaliana OX=3702 GN=CAC2 PE=1 SV=1
P0DH99	Elongation factor 1-alpha 1 OS=Arabidopsis thaliana OX=3702 GN=A1 PE=1 SV=1	68.8196	32	104	32	449	49.471	9.11	289.596	32
Protein Group ID	# Proteins	# Unique Peptides	# Peptides	# PSMs	Group Description
2089	3	32	32	104	[Master Protein] Elongation factor 1-alpha 1 OS=Arabidopsis thaliana OX=3702 GN=A1 PE=1 SV=1
O03042	Ribulose bisphosphate carboxylase large chain OS=Arabidopsis thaliana OX=3702 GN=rbcL PE=1 SV=1	67.6409	45	101	45	479	52.922	6.29	304.318	45
Protein Group ID	# Proteins	# Unique Peptides	# Peptides	# PSMs	Group Description
888	3	45	45	101	[Master Protein] Ribulose bisphosphate carboxylase large chain OS=Arabidopsis thaliana OX=3702 GN=rbcL PE=1 SV=1
Q9FMM3	Protein ESSENTIAL FOR POTEXVIRUS ACCUMULATION 1 OS=Arabidopsis thaliana OX=3702 GN=EXA1 PE=1 SV=1	40.9568	58	86	58	1714	187.504	6.74	247.937	58
Protein Group ID	# Proteins	# Unique Peptides	# Peptides	# PSMs	Group Description
1730	1	58	58	86	[Master Protein] Protein ESSENTIAL FOR POTEXVIRUS ACCUMULATION 1 OS=Arabidopsis thaliana OX=3702 GN=EXA1 PE=1 SV=1
Q9FX54	Glyceraldehyde-3-phosphate dehydrogenase GAPC2, cytosolic OS=Arabidopsis thaliana OX=3702 GN=GAPC2 PE=1 SV=1	89.645	32	85	6	338	36.89	7.18	277.041	32
Protein Group ID	# Proteins	# Unique Peptides	# Peptides	# PSMs	Group Description
599	2	6	32	85	[Master Protein] Glyceraldehyde-3-phosphate dehydrogenase GAPC2, cytosolic OS=Arabidopsis thaliana OX=3702 GN=GAPC2 PE=1 SV=1
Q9STW6	Heat shock 70 kDa protein 6, chloroplastic OS=Arabidopsis thaliana OX=3702 GN=HSP70-6 PE=1 SV=1	52.2284	51	81	18	718	76.461	5.2	255.259	51
Protein Group ID	# Proteins	# Unique Peptides	# Peptides	# PSMs	Group Description
1097	1	18	51	81	[Master Protein] Heat shock 70 kDa protein 6, chloroplastic OS=Arabidopsis thaliana OX=3702 GN=HSP70-6 PE=1 SV=1
P25858	Glyceraldehyde-3-phosphate dehydrogenase GAPC1, cytosolic OS=Arabidopsis thaliana OX=3702 GN=GAPC1 PE=1 SV=2	88.1657	30	79	4	338	36.891	7.12	257.578	30
Protein Group ID	# Proteins	# Unique Peptides	# Peptides	# PSMs	Group Description
1952	1	4	30	79	[Master Protein] Glyceraldehyde-3-phosphate dehydrogenase GAPC1, cytosolic OS=Arabidopsis thaliana OX=3702 GN=GAPC1 PE=1 SV=2
Q9LTX9	Heat shock 70 kDa protein 7, chloroplastic OS=Arabidopsis thaliana OX=3702 GN=HSP70-7 PE=2 SV=1	50.1393	49	76	16	718	76.95	5.3	231.954	49
Protein Group ID	# Proteins	# Unique Peptides	# Peptides	# PSMs	Group Description
190	1	16	49	76	[Master Protein] Heat shock 70 kDa protein 7, chloroplastic OS=Arabidopsis thaliana OX=3702 GN=HSP70-7 PE=2 SV=1
P36428	Alanine--tRNA ligase OS=Arabidopsis thaliana OX=3702 GN=ALATS PE=1 SV=3	50.7478	59	72	59	1003	110.42	6.46	216.155	59
Protein Group ID	# Proteins	# Unique Peptides	# Peptides	# PSMs	Group Description
75	2	59	59	72	[Master Protein] Alanine--tRNA ligase OS=Arabidopsis thaliana OX=3702 GN=ALATS PE=1 SV=3
Q9FI56	Chaperone protein ClpC1, chloroplastic OS=Arabidopsis thaliana OX=3702 GN=CLPC1 PE=1 SV=1	58.8805	50	72	22	929	103.388	6.77	201.653	50
Protein Group ID	# Proteins	# Unique Peptides	# Peptides	# PSMs	Group Description
230	2	22	50	72	[Master Protein] Chaperone protein ClpC1, chloroplastic OS=Arabidopsis thaliana OX=3702 GN=CLPC1 PE=1 SV=1
Q56YW9	Tubulin beta-2 chain OS=Arabidopsis thaliana OX=3702 GN=TUBB2 PE=2 SV=2	68.6667	26	72	4	450	50.701	4.81	206.138	26
Protein Group ID	# Proteins	# Unique Peptides	# Peptides	# PSMs	Group Description
1918	1	4	26	72	[Master Protein] Tubulin beta-2 chain OS=Arabidopsis thaliana OX=3702 GN=TUBB2 PE=2 SV=2
P22953	Heat shock 70 kDa protein 1 OS=Arabidopsis thaliana OX=3702 GN=HSP70-1 PE=1 SV=3	59.6006	42	65	12	651	71.313	5.12	184.428	42
Protein Group ID	# Proteins	# Unique Peptides	# Peptides	# PSMs	Group Description
2195	2	12	42	65	[Master Protein] Heat shock 70 kDa protein 1 OS=Arabidopsis thaliana OX=3702 GN=HSP70-1 PE=1 SV=3
P24636	Tubulin beta-4 chain OS=Arabidopsis thaliana OX=3702 GN=TUBB4 PE=2 SV=2	68.6937	26	65	6	444	49.791	4.86	196.959	26
Protein Group ID	# Proteins	# Unique Peptides	# Peptides	# PSMs	Group Description
510	1	6	26	65	[Master Protein] Tubulin beta-4 chain OS=Arabidopsis thaliana OX=3702 GN=TUBB4 PE=2 SV=2
Q8L7U5	Serine/threonine-protein phosphatase BSL1 OS=Arabidopsis thaliana OX=3702 GN=BSL1 PE=1 SV=2	59.3644	45	63	42	881	96.085	6.35	176.143	45
Protein Group ID	# Proteins	# Unique Peptides	# Peptides	# PSMs	Group Description
850	1	42	45	63	[Master Protein] Serine/threonine-protein phosphatase BSL1 OS=Arabidopsis thaliana OX=3702 GN=BSL1 PE=1 SV=2
Q9SZJ5	Serine hydroxymethyltransferase 1, mitochondrial OS=Arabidopsis thaliana OX=3702 GN=SHM1 PE=1 SV=1	69.4391	36	63	36	517	57.364	8.13	189.926	36
Protein Group ID	# Proteins	# Unique Peptides	# Peptides	# PSMs	Group Description
1809	2	36	36	63	[Master Protein] Serine hydroxymethyltransferase 1, mitochondrial OS=Arabidopsis thaliana OX=3702 GN=SHM1 PE=1 SV=1
P29517	Tubulin beta-9 chain OS=Arabidopsis thaliana OX=3702 GN=TUBB9 PE=1 SV=1	65.7658	24	62	3	444	49.626	4.78	187.505	24
Protein Group ID	# Proteins	# Unique Peptides	# Peptides	# PSMs	Group Description
1230	1	3	24	62	[Master Protein] Tubulin beta-9 chain OS=Arabidopsis thaliana OX=3702 GN=TUBB9 PE=1 SV=1
P56757	ATP synthase subunit alpha, chloroplastic OS=Arabidopsis thaliana OX=3702 GN=atpA PE=1 SV=1	51.6765	28	61	25	507	55.294	5.25	206.457	28
Protein Group ID	# Proteins	# Unique Peptides	# Peptides	# PSMs	Group Description
2103	1	25	28	61	[Master Protein] ATP synthase subunit alpha, chloroplastic OS=Arabidopsis thaliana OX=3702 GN=atpA PE=1 SV=1
P29513	Tubulin beta-5 chain OS=Arabidopsis thaliana OX=3702 GN=TUBB5 PE=2 SV=1	57.9065	23	61	6	449	50.31	4.77	176.405	23
Protein Group ID	# Proteins	# Unique Peptides	# Peptides	# PSMs	Group Description
303	1	6	23	61	[Master Protein] Tubulin beta-5 chain OS=Arabidopsis thaliana OX=3702 GN=TUBB5 PE=2 SV=1
A0A1P8AXC1	FtsH extracellular protease family OS=Arabidopsis thaliana OX=3702 GN=VAR2 PE=1 SV=1	47.0672	32	56	18	699	74.632	6.35	183.782	32
Protein Group ID	# Proteins	# Unique Peptides	# Peptides	# PSMs	Group Description
1187	2	18	32	56	[Master Protein] FtsH extracellular protease family OS=Arabidopsis thaliana OX=3702 GN=VAR2 PE=1 SV=1
Q96292	Actin-2 OS=Arabidopsis thaliana OX=3702 GN=ACT2 PE=1 SV=1	68.435	26	56	11	377	41.85	5.58	163.051	26
Protein Group ID	# Proteins	# Unique Peptides	# Peptides	# PSMs	Group Description
219	3	11	26	56	[Master Protein] Actin-2 OS=Arabidopsis thaliana OX=3702 GN=ACT2 PE=1 SV=1
P53492	Actin-7 OS=Arabidopsis thaliana OX=3702 GN=ACT7 PE=1 SV=1	68.1698	25	56	6	377	41.709	5.49	162.371	25
Protein Group ID	# Proteins	# Unique Peptides	# Peptides	# PSMs	Group Description
588	3	6	25	56	[Master Protein] Actin-7 OS=Arabidopsis thaliana OX=3702 GN=ACT7 PE=1 SV=1
Q9LD43	Acetyl-coenzyme A carboxylase carboxyl transferase subunit alpha, chloroplastic OS=Arabidopsis thaliana OX=3702 GN=CAC3 PE=1 SV=1	54.4863	43	55	43	769	85.253	5.82	155.218	43
Protein Group ID	# Proteins	# Unique Peptides	# Peptides	# PSMs	Group Description
2184	1	43	43	55	[Master Protein] Acetyl-coenzyme A carboxylase carboxyl transferase subunit alpha, chloroplastic OS=Arabidopsis thaliana OX=3702 GN=CAC3 PE=1 SV=1
Q9SAC6	Alpha-glucan water dikinase 1, chloroplastic OS=Arabidopsis thaliana OX=3702 GN=GWD1 PE=1 SV=2	38.5275	46	52	46	1399	156.485	5.92	148.266	46
Protein Group ID	# Proteins	# Unique Peptides	# Peptides	# PSMs	Group Description
842	2	46	46	52	[Master Protein] Alpha-glucan water dikinase 1, chloroplastic OS=Arabidopsis thaliana OX=3702 GN=GWD1 PE=1 SV=2
P29515	Tubulin beta-7 chain OS=Arabidopsis thaliana OX=3702 GN=TUBB7 PE=2 SV=1	54.1203	22	52	1	449	50.714	4.83	146.798	22
Protein Group ID	# Proteins	# Unique Peptides	# Peptides	# PSMs	Group Description
105	1	1	22	52	[Master Protein] Tubulin beta-7 chain OS=Arabidopsis thaliana OX=3702 GN=TUBB7 PE=2 SV=1
P55229	Glucose-1-phosphate adenylyltransferase large subunit 1, chloroplastic OS=Arabidopsis thaliana OX=3702 GN=ADG2 PE=1 SV=3	58.046	34	51	33	522	57.638	7.91	158.195	34
Protein Group ID	# Proteins	# Unique Peptides	# Peptides	# PSMs	Group Description
166	2	33	34	51	[Master Protein] Glucose-1-phosphate adenylyltransferase large subunit 1, chloroplastic OS=Arabidopsis thaliana OX=3702 GN=ADG2 PE=1 SV=3
P29514	Tubulin beta-6 chain OS=Arabidopsis thaliana OX=3702 GN=TUBB6 PE=2 SV=1	51.8931	22	51	2	449	50.553	4.82	137.834	22
Protein Group ID	# Proteins	# Unique Peptides	# Peptides	# PSMs	Group Description
411	1	2	22	51	[Master Protein] Tubulin beta-6 chain OS=Arabidopsis thaliana OX=3702 GN=TUBB6 PE=2 SV=1
Q8VZ87	Chlorophyll a-b binding protein 3, chloroplastic OS=Arabidopsis thaliana OX=3702 GN=LHCB1.2 PE=1 SV=2	66.2921	13	51	4	267	28.209	5.43	167.573	13
Protein Group ID	# Proteins	# Unique Peptides	# Peptides	# PSMs	Group Description
1477	2	4	13	51	[Master Protein] Chlorophyll a-b binding protein 3, chloroplastic OS=Arabidopsis thaliana OX=3702 GN=LHCB1.2 PE=1 SV=2
P31167	ADP,ATP carrier protein 1, mitochondrial OS=Arabidopsis thaliana OX=3702 GN=AAC1 PE=1 SV=2	49.3438	24	50	12	381	41.449	9.83	140.031	24
Protein Group ID	# Proteins	# Unique Peptides	# Peptides	# PSMs	Group Description
1810	2	12	24	50	[Master Protein] ADP,ATP carrier protein 1, mitochondrial OS=Arabidopsis thaliana OX=3702 GN=AAC1 PE=1 SV=2
B9DGT7	Tubulin alpha-2 chain OS=Arabidopsis thaliana OX=3702 GN=TUBA2 PE=2 SV=2	58.4444	22	49	1	450	49.509	5.06	149.202	22
Protein Group ID	# Proteins	# Unique Peptides	# Peptides	# PSMs	Group Description
1580	1	1	22	49	[Master Protein] Tubulin alpha-2 chain OS=Arabidopsis thaliana OX=3702 GN=TUBA2 PE=2 SV=2
Q9XF89	Chlorophyll a-b binding protein CP26, chloroplastic OS=Arabidopsis thaliana OX=3702 GN=LHCB5 PE=1 SV=1	62.1429	20	49	20	280	30.138	6.37	158.793	20
Protein Group ID	# Proteins	# Unique Peptides	# Peptides	# PSMs	Group Description
608	1	20	20	49	[Master Protein] Chlorophyll a-b binding protein CP26, chloroplastic OS=Arabidopsis thaliana OX=3702 GN=LHCB5 PE=1 SV=1
P56778	Photosystem II CP43 reaction center protein OS=Arabidopsis thaliana OX=3702 GN=psbC PE=1 SV=3	32.1353	16	49	16	473	51.835	7.2	163.854	16
Protein Group ID	# Proteins	# Unique Peptides	# Peptides	# PSMs	Group Description
359	1	16	16	49	[Master Protein] Photosystem II CP43 reaction center protein OS=Arabidopsis thaliana OX=3702 GN=psbC PE=1 SV=3
Q93ZT6	Eukaryotic translation initiation factor isoform 4G-1 OS=Arabidopsis thaliana OX=3702 GN=EIF(ISO)4G1 PE=1 SV=1	53.2051	39	48	38	780	85.518	8.24	144.221	39
Protein Group ID	# Proteins	# Unique Peptides	# Peptides	# PSMs	Group Description
685	1	38	39	48	[Master Protein] Eukaryotic translation initiation factor isoform 4G-1 OS=Arabidopsis thaliana OX=3702 GN=EIF(ISO)4G1 PE=1 SV=1
P16127	Magnesium-chelatase subunit ChlI-1, chloroplastic OS=Arabidopsis thaliana OX=3702 GN=CHLI1 PE=1 SV=1	57.0755	31	48	19	424	46.241	6.47	137.952	31
Protein Group ID	# Proteins	# Unique Peptides	# Peptides	# PSMs	Group Description
163	1	19	31	48	[Master Protein] Magnesium-chelatase subunit ChlI-1, chloroplastic OS=Arabidopsis thaliana OX=3702 GN=CHLI1 PE=1 SV=1
P29511	Tubulin alpha-6 chain OS=Arabidopsis thaliana OX=3702 GN=TUBA6 PE=1 SV=1	58.4444	22	48	1	450	49.506	5.06	146.881	22
Protein Group ID	# Proteins	# Unique Peptides	# Peptides	# PSMs	Group Description
1435	2	1	22	48	[Master Protein] Tubulin alpha-6 chain OS=Arabidopsis thaliana OX=3702 GN=TUBA6 PE=1 SV=1
Q9SXJ7	Chaperone protein ClpC2, chloroplastic OS=Arabidopsis thaliana OX=3702 GN=CLPC2 PE=1 SV=1	44.5378	35	47	7	952	105.674	6.42	135.205	35
Protein Group ID	# Proteins	# Unique Peptides	# Peptides	# PSMs	Group Description
829	3	7	35	47	[Master Protein] Chaperone protein ClpC2, chloroplastic OS=Arabidopsis thaliana OX=3702 GN=CLPC2 PE=1 SV=1
Q9FH02	ATP-dependent zinc metalloprotease FTSH 5, chloroplastic OS=Arabidopsis thaliana OX=3702 GN=FTSH5 PE=1 SV=1	42.4716	28	47	9	704	75.185	5.49	166.075	28
Protein Group ID	# Proteins	# Unique Peptides	# Peptides	# PSMs	Group Description
1452	1	9	28	47	[Master Protein] ATP-dependent zinc metalloprotease FTSH 5, chloroplastic OS=Arabidopsis thaliana OX=3702 GN=FTSH5 PE=1 SV=1
Q39141	Chlorophyll a-b binding protein, chloroplastic OS=Arabidopsis thaliana OX=3702 GN=Lhb1B2 PE=1 SV=1	66.0377	12	47	1	265	28.036	5.44	143.047	12
Protein Group ID	# Proteins	# Unique Peptides	# Peptides	# PSMs	Group Description
444	1	1	12	47	[Master Protein] Chlorophyll a-b binding protein, chloroplastic OS=Arabidopsis thaliana OX=3702 GN=Lhb1B2 PE=1 SV=1
P21238	Chaperonin 60 subunit alpha 1, chloroplastic OS=Arabidopsis thaliana OX=3702 GN=CPN60A1 PE=1 SV=2	57.6792	33	46	32	586	62.034	5.19	150.783	33
Protein Group ID	# Proteins	# Unique Peptides	# Peptides	# PSMs	Group Description
647	1	32	33	46	[Master Protein] Chaperonin 60 subunit alpha 1, chloroplastic OS=Arabidopsis thaliana OX=3702 GN=CPN60A1 PE=1 SV=2
O65719	Heat shock 70 kDa protein 3 OS=Arabidopsis thaliana OX=3702 GN=HSP70-3 PE=1 SV=1	45.3005	32	46	11	649	71.103	5.07	139.631	32
Protein Group ID	# Proteins	# Unique Peptides	# Peptides	# PSMs	Group Description
1783	1	11	32	46	[Master Protein] Heat shock 70 kDa protein 3 OS=Arabidopsis thaliana OX=3702 GN=HSP70-3 PE=1 SV=1
P17745	Elongation factor Tu, chloroplastic OS=Arabidopsis thaliana OX=3702 GN=TUFA PE=1 SV=1	51.0504	22	46	21	476	51.598	6.19	148.372	22
Protein Group ID	# Proteins	# Unique Peptides	# Peptides	# PSMs	Group Description
1521	1	21	22	46	[Master Protein] Elongation factor Tu, chloroplastic OS=Arabidopsis thaliana OX=3702 GN=TUFA PE=1 SV=1
F4I3B3	Polyadenylate-binding protein RBP47A OS=Arabidopsis thaliana OX=3702 GN=RBP47A PE=2 SV=1	34.6067	19	46	11	445	48.453	6	151.644	19
Protein Group ID	# Proteins	# Unique Peptides	# Peptides	# PSMs	Group Description
564	2	11	19	46	[Master Protein] Polyadenylate-binding protein RBP47A OS=Arabidopsis thaliana OX=3702 GN=RBP47A PE=2 SV=1
P21240	Chaperonin 60 subunit beta 1, chloroplastic OS=Arabidopsis thaliana OX=3702 GN=CPN60B1 PE=1 SV=3	57.1667	36	44	6	600	63.77	6.51	144.242	36
Protein Group ID	# Proteins	# Unique Peptides	# Peptides	# PSMs	Group Description
1222	1	6	36	44	[Master Protein] Chaperonin 60 subunit beta 1, chloroplastic OS=Arabidopsis thaliana OX=3702 GN=CPN60B1 PE=1 SV=3
P41376	Eukaryotic initiation factor 4A-1 OS=Arabidopsis thaliana OX=3702 GN=EIF4A1 PE=1 SV=1	53.1553	23	44	3	412	46.675	5.68	133.663	23
Protein Group ID	# Proteins	# Unique Peptides	# Peptides	# PSMs	Group Description
1036	5	3	23	44	[Master Protein] Eukaryotic initiation factor 4A-1 OS=Arabidopsis thaliana OX=3702 GN=EIF4A1 PE=1 SV=1
P41377	Eukaryotic initiation factor 4A-2 OS=Arabidopsis thaliana OX=3702 GN=TIF4A-2 PE=1 SV=1	52.4272	22	44	3	412	46.733	5.68	134.712	22
Protein Group ID	# Proteins	# Unique Peptides	# Peptides	# PSMs	Group Description
1455	2	3	22	44	[Master Protein] Eukaryotic initiation factor 4A-2 OS=Arabidopsis thaliana OX=3702 GN=TIF4A-2 PE=1 SV=1
Q76E23	Eukaryotic translation initiation factor 4G OS=Arabidopsis thaliana OX=3702 GN=EIF4G PE=1 SV=2	31.905	37	43	2	1727	187.804	7.71	110.504	37
Protein Group ID	# Proteins	# Unique Peptides	# Peptides	# PSMs	Group Description
740	1	2	37	43	[Master Protein] Eukaryotic translation initiation factor 4G OS=Arabidopsis thaliana OX=3702 GN=EIF4G PE=1 SV=2
A0A1I9LPZ1	Uncharacterized protein OS=Arabidopsis thaliana OX=3702 GN=At3g50370 PE=1 SV=1	22.1296	36	43	36	2160	236.616	6.64	118.441	36
Protein Group ID	# Proteins	# Unique Peptides	# Peptides	# PSMs	Group Description
1433	2	36	36	43	[Master Protein] Uncharacterized protein OS=Arabidopsis thaliana OX=3702 GN=At3g50370 PE=1 SV=1
Q93W28	Uncharacterized protein At4g15545 OS=Arabidopsis thaliana OX=3702 GN=At4g15545 PE=1 SV=1	77.4481	26	43	26	337	37.184	5.01	138.083	26
Protein Group ID	# Proteins	# Unique Peptides	# Peptides	# PSMs	Group Description
2140	1	26	26	43	[Master Protein] Uncharacterized protein At4g15545 OS=Arabidopsis thaliana OX=3702 GN=At4g15545 PE=1 SV=1
A0A2P2CLF9	ATP synthase subunit alpha OS=Arabidopsis thaliana OX=3702 GN=atp1 PE=3 SV=1	51.4793	26	43	23	507	55.069	6.33	115.671	26
Protein Group ID	# Proteins	# Unique Peptides	# Peptides	# PSMs	Group Description
6	3	23	26	43	[Master Protein] ATP synthase subunit alpha OS=Arabidopsis thaliana OX=3702 GN=atp1 PE=3 SV=1
P53496	Actin-11 OS=Arabidopsis thaliana OX=3702 GN=ACT11 PE=1 SV=1	43.2361	19	43	2	377	41.648	5.39	108.683	19
Protein Group ID	# Proteins	# Unique Peptides	# Peptides	# PSMs	Group Description
1767	3	2	19	43	[Master Protein] Actin-11 OS=Arabidopsis thaliana OX=3702 GN=ACT11 PE=1 SV=1
A8MR97	Eukaryotic translation initiation factor 4G OS=Arabidopsis thaliana OX=3702 GN=EIF4G PE=1 SV=1	30.296	36	42	1	1723	187.434	7.71	107.701	36
Protein Group ID	# Proteins	# Unique Peptides	# Peptides	# PSMs	Group Description
377	1	1	36	42	[Master Protein] Eukaryotic translation initiation factor 4G OS=Arabidopsis thaliana OX=3702 GN=EIF4G PE=1 SV=1
Q39142	Chlorophyll a-b binding protein, chloroplastic OS=Arabidopsis thaliana OX=3702 GN=Lhb1B1 PE=1 SV=1	60.1504	9	42	1	266	28.152	5.27	135.555	9
Protein Group ID	# Proteins	# Unique Peptides	# Peptides	# PSMs	Group Description
54	1	1	9	42	[Master Protein] Chlorophyll a-b binding protein, chloroplastic OS=Arabidopsis thaliana OX=3702 GN=Lhb1B1 PE=1 SV=1
Q00218	Phospho-2-dehydro-3-deoxyheptonate aldolase 2, chloroplastic OS=Arabidopsis thaliana OX=3702 GN=DHS2 PE=2 SV=2	60.5523	28	41	23	507	56.113	8.78	119.593	28
Protein Group ID	# Proteins	# Unique Peptides	# Peptides	# PSMs	Group Description
2206	2	23	28	41	[Master Protein] Phospho-2-dehydro-3-deoxyheptonate aldolase 2, chloroplastic OS=Arabidopsis thaliana OX=3702 GN=DHS2 PE=2 SV=2
A0A1P8APZ6	Calcium-binding EF hand family protein OS=Arabidopsis thaliana OX=3702 GN=At1g21630 PE=1 SV=1	34.9388	31	40	30	1225	132.915	5.86	109.894	31
Protein Group ID	# Proteins	# Unique Peptides	# Peptides	# PSMs	Group Description
1206	4	30	31	40	[Master Protein] Calcium-binding EF hand family protein OS=Arabidopsis thaliana OX=3702 GN=At1g21630 PE=1 SV=1
Q9LHA8	Heat shock 70 kDa protein 4 OS=Arabidopsis thaliana OX=3702 GN=HSP70-4 PE=1 SV=1	42.4615	30	40	7	650	71.057	5.25	117.419	30
Protein Group ID	# Proteins	# Unique Peptides	# Peptides	# PSMs	Group Description
892	2	7	30	40	[Master Protein] Heat shock 70 kDa protein 4 OS=Arabidopsis thaliana OX=3702 GN=HSP70-4 PE=1 SV=1
Q39102	ATP-dependent zinc metalloprotease FTSH 1, chloroplastic OS=Arabidopsis thaliana OX=3702 GN=FTSH1 PE=1 SV=2	37.5698	25	40	6	716	76.712	5.83	135.569	25
Protein Group ID	# Proteins	# Unique Peptides	# Peptides	# PSMs	Group Description
197	1	6	25	40	[Master Protein] ATP-dependent zinc metalloprotease FTSH 1, chloroplastic OS=Arabidopsis thaliana OX=3702 GN=FTSH1 PE=1 SV=2
Q96318	12S seed storage protein CRC OS=Arabidopsis thaliana OX=3702 GN=CRC PE=1 SV=1	54.1985	22	40	22	524	58.199	6.99	134.136	22
Protein Group ID	# Proteins	# Unique Peptides	# Peptides	# PSMs	Group Description
1197	3	22	22	40	[Master Protein] 12S seed storage protein CRC OS=Arabidopsis thaliana OX=3702 GN=CRC PE=1 SV=1
Q42533	Biotin carboxyl carrier protein of acetyl-CoA carboxylase 1, chloroplastic OS=Arabidopsis thaliana OX=3702 GN=BCCP1 PE=1 SV=2	42.5	20	40	17	280	29.594	9.06	111.759	20
Protein Group ID	# Proteins	# Unique Peptides	# Peptides	# PSMs	Group Description
298	2	17	20	40	[Master Protein] Biotin carboxyl carrier protein of acetyl-CoA carboxylase 1, chloroplastic OS=Arabidopsis thaliana OX=3702 GN=BCCP1 PE=1 SV=2
Q9SY97	Photosystem I chlorophyll a/b-binding protein 3-1, chloroplastic OS=Arabidopsis thaliana OX=3702 GN=LHCA3 PE=1 SV=1	27.4725	7	40	7	273	29.163	8.68	129.266	7
Protein Group ID	# Proteins	# Unique Peptides	# Peptides	# PSMs	Group Description
1391	1	7	7	40	[Master Protein] Photosystem I chlorophyll a/b-binding protein 3-1, chloroplastic OS=Arabidopsis thaliana OX=3702 GN=LHCA3 PE=1 SV=1
Q9ASS2	Protein FREE1 OS=Arabidopsis thaliana OX=3702 GN=FREE1 PE=1 SV=1	44.7587	31	39	31	601	65.355	6.79	113.105	31
Protein Group ID	# Proteins	# Unique Peptides	# Peptides	# PSMs	Group Description
1272	1	31	31	39	[Master Protein] Protein FREE1 OS=Arabidopsis thaliana OX=3702 GN=FREE1 PE=1 SV=1
Q9SHE8	Photosystem I reaction center subunit III, chloroplastic OS=Arabidopsis thaliana OX=3702 GN=PSAF PE=1 SV=1	48.4163	17	39	17	221	24.158	9.54	121.287	17
Protein Group ID	# Proteins	# Unique Peptides	# Peptides	# PSMs	Group Description
245	1	17	17	39	[Master Protein] Photosystem I reaction center subunit III, chloroplastic OS=Arabidopsis thaliana OX=3702 GN=PSAF PE=1 SV=1
A0A1P8AZ91	Chlorophyll a-b binding protein, chloroplastic OS=Arabidopsis thaliana OX=3702 GN=LHCB2.1 PE=1 SV=1	40.0631	9	39	5	317	35.131	7.02	123.603	9
Protein Group ID	# Proteins	# Unique Peptides	# Peptides	# PSMs	Group Description
503	5	5	9	39	[Master Protein] Chlorophyll a-b binding protein, chloroplastic OS=Arabidopsis thaliana OX=3702 GN=LHCB2.1 PE=1 SV=1
Q9LJE4	Chaperonin 60 subunit beta 2, chloroplastic OS=Arabidopsis thaliana OX=3702 GN=CPN60B2 PE=1 SV=1	53.6913	32	38	3	596	63.302	5.73	125.992	32
Protein Group ID	# Proteins	# Unique Peptides	# Peptides	# PSMs	Group Description
1498	1	3	32	38	[Master Protein] Chaperonin 60 subunit beta 2, chloroplastic OS=Arabidopsis thaliana OX=3702 GN=CPN60B2 PE=1 SV=1
P56777	Photosystem II CP47 reaction center protein OS=Arabidopsis thaliana OX=3702 GN=psbB PE=1 SV=1	39.5669	19	38	19	508	56.001	6.89	127.048	19
Protein Group ID	# Proteins	# Unique Peptides	# Peptides	# PSMs	Group Description
682	1	19	19	38	[Master Protein] Photosystem II CP47 reaction center protein OS=Arabidopsis thaliana OX=3702 GN=psbB PE=1 SV=1
Q8VZT4	RNA polymerase II degradation factor-like protein (DUF1296) OS=Arabidopsis thaliana OX=3702 GN=At1g29370 PE=1 SV=1	36.5824	18	38	4	831	90.833	6.11	127.398	18
Protein Group ID	# Proteins	# Unique Peptides	# Peptides	# PSMs	Group Description
461	2	4	18	38	[Master Protein] RNA polymerase II degradation factor-like protein (DUF1296) OS=Arabidopsis thaliana OX=3702 GN=At1g29370 PE=1 SV=1
F4JPJ7	Plasma membrane ATPase OS=Arabidopsis thaliana OX=3702 GN=HA2 PE=1 SV=1	29.7655	30	37	3	981	108.247	7.14	103.738	30
Protein Group ID	# Proteins	# Unique Peptides	# Peptides	# PSMs	Group Description
168	12	3	30	37	[Master Protein] Plasma membrane ATPase OS=Arabidopsis thaliana OX=3702 GN=HA2 PE=1 SV=1
P20649	ATPase 1, plasma membrane-type OS=Arabidopsis thaliana OX=3702 GN=AHA1 PE=1 SV=3	32.3498	30	37	3	949	104.158	6.7	103.582	30
Protein Group ID	# Proteins	# Unique Peptides	# Peptides	# PSMs	Group Description
280	12	3	30	37	[Master Protein] ATPase 1, plasma membrane-type OS=Arabidopsis thaliana OX=3702 GN=AHA1 PE=1 SV=3
Q8LPR9	Protein TIC110, chloroplastic OS=Arabidopsis thaliana OX=3702 GN=TIC110 PE=1 SV=1	34.7441	30	37	30	1016	112.051	5.97	102.017	30
Protein Group ID	# Proteins	# Unique Peptides	# Peptides	# PSMs	Group Description
537	1	30	30	37	[Master Protein] Protein TIC110, chloroplastic OS=Arabidopsis thaliana OX=3702 GN=TIC110 PE=1 SV=1
Q9STF2	Protein PLASTID TRANSCRIPTIONALLY ACTIVE 16, chloroplastic OS=Arabidopsis thaliana OX=3702 GN=PTAC16 PE=1 SV=1	53.1373	29	37	29	510	54.325	8.91	113.462	29
Protein Group ID	# Proteins	# Unique Peptides	# Peptides	# PSMs	Group Description
2014	1	29	29	37	[Master Protein] Protein PLASTID TRANSCRIPTIONALLY ACTIVE 16, chloroplastic OS=Arabidopsis thaliana OX=3702 GN=PTAC16 PE=1 SV=1
Q84W89	DEAD-box ATP-dependent RNA helicase 37 OS=Arabidopsis thaliana OX=3702 GN=RH37 PE=2 SV=2	45.0237	28	37	19	633	67.585	7.11	100.527	28
Protein Group ID	# Proteins	# Unique Peptides	# Peptides	# PSMs	Group Description
810	4	19	28	37	[Master Protein] DEAD-box ATP-dependent RNA helicase 37 OS=Arabidopsis thaliana OX=3702 GN=RH37 PE=2 SV=2
Q8RY25	Nuclear pore complex protein NUP98A OS=Arabidopsis thaliana OX=3702 GN=NUP98A PE=1 SV=1	26.8012	28	37	28	1041	106.243	8.79	90.6206	28
Protein Group ID	# Proteins	# Unique Peptides	# Peptides	# PSMs	Group Description
815	3	28	28	37	[Master Protein] Nuclear pore complex protein NUP98A OS=Arabidopsis thaliana OX=3702 GN=NUP98A PE=1 SV=1
Q9LR30	Glutamate--glyoxylate aminotransferase 1 OS=Arabidopsis thaliana OX=3702 GN=GGAT1 PE=1 SV=1	63.8254	26	37	26	481	53.267	6.89	102.209	26
Protein Group ID	# Proteins	# Unique Peptides	# Peptides	# PSMs	Group Description
1669	2	26	26	37	[Master Protein] Glutamate--glyoxylate aminotransferase 1 OS=Arabidopsis thaliana OX=3702 GN=GGAT1 PE=1 SV=1
Q8RWV9	Zinc finger CCCH domain protein OS=Arabidopsis thaliana OX=3702 GN=HDC1 PE=1 SV=1	35.2941	26	37	26	918	104.089	7.46	91.3967	26
Protein Group ID	# Proteins	# Unique Peptides	# Peptides	# PSMs	Group Description
307	1	26	26	37	[Master Protein] Zinc finger CCCH domain protein OS=Arabidopsis thaliana OX=3702 GN=HDC1 PE=1 SV=1
Q38942	Protein RAE1 OS=Arabidopsis thaliana OX=3702 GN=RAE1 PE=1 SV=2	71.3467	20	37	20	349	38.244	8.37	120.846	20
Protein Group ID	# Proteins	# Unique Peptides	# Peptides	# PSMs	Group Description
1549	1	20	20	37	[Master Protein] Protein RAE1 OS=Arabidopsis thaliana OX=3702 GN=RAE1 PE=1 SV=2
P0CJ46	Actin-1 OS=Arabidopsis thaliana OX=3702 GN=ACT1 PE=1 SV=1	49.3369	20	37	6	377	41.771	5.49	100.464	20
Protein Group ID	# Proteins	# Unique Peptides	# Peptides	# PSMs	Group Description
847	1	6	20	37	[Master Protein] Actin-1 OS=Arabidopsis thaliana OX=3702 GN=ACT1 PE=1 SV=1
F4I1G1	RNA polymerase II degradation factor-like protein (DUF1296) OS=Arabidopsis thaliana OX=3702 GN=At1g29350 PE=1 SV=1	32.2503	16	37	2	831	90.824	5.85	125.639	16
Protein Group ID	# Proteins	# Unique Peptides	# Peptides	# PSMs	Group Description
1960	1	2	16	37	[Master Protein] RNA polymerase II degradation factor-like protein (DUF1296) OS=Arabidopsis thaliana OX=3702 GN=At1g29350 PE=1 SV=1
Q56YR0	Chorismate synthase OS=Arabidopsis thaliana OX=3702 GN=At4g01290 PE=1 SV=1	39.2533	30	36	30	991	108.485	6.84	111.277	30
Protein Group ID	# Proteins	# Unique Peptides	# Peptides	# PSMs	Group Description
64	2	30	30	36	[Master Protein] Chorismate synthase OS=Arabidopsis thaliana OX=3702 GN=At4g01290 PE=1 SV=1
P25857	Glyceraldehyde-3-phosphate dehydrogenase GAPB, chloroplastic OS=Arabidopsis thaliana OX=3702 GN=GAPB PE=1 SV=2	58.613	27	36	21	447	47.63	6.8	112.158	27
Protein Group ID	# Proteins	# Unique Peptides	# Peptides	# PSMs	Group Description
2204	1	21	27	36	[Master Protein] Glyceraldehyde-3-phosphate dehydrogenase GAPB, chloroplastic OS=Arabidopsis thaliana OX=3702 GN=GAPB PE=1 SV=2
O50008	5-methyltetrahydropteroyltriglutamate--homocysteine methyltransferase 1 OS=Arabidopsis thaliana OX=3702 GN=MS1 PE=1 SV=1	39.6078	27	36	13	765	84.304	6.51	105.737	27
Protein Group ID	# Proteins	# Unique Peptides	# Peptides	# PSMs	Group Description
1687	2	13	27	36	[Master Protein] 5-methyltetrahydropteroyltriglutamate--homocysteine methyltransferase 1 OS=Arabidopsis thaliana OX=3702 GN=MS1 PE=1 SV=1
P22954	Heat shock 70 kDa protein 2 OS=Arabidopsis thaliana OX=3702 GN=HSP70-2 PE=1 SV=2	33.6907	23	36	2	653	71.342	5.12	103.001	23
Protein Group ID	# Proteins	# Unique Peptides	# Peptides	# PSMs	Group Description
1289	2	2	23	36	[Master Protein] Heat shock 70 kDa protein 2 OS=Arabidopsis thaliana OX=3702 GN=HSP70-2 PE=1 SV=2
Q93YZ7	Acetolactate synthase small subunit 2, chloroplastic OS=Arabidopsis thaliana OX=3702 GN=At2g31810 PE=1 SV=1	53.3605	28	35	28	491	53.839	8.97	115.32	28
Protein Group ID	# Proteins	# Unique Peptides	# Peptides	# PSMs	Group Description
1421	1	28	28	35	[Master Protein] Acetolactate synthase small subunit 2, chloroplastic OS=Arabidopsis thaliana OX=3702 GN=At2g31810 PE=1 SV=1
P83483	ATP synthase subunit beta-1, mitochondrial OS=Arabidopsis thaliana OX=3702 GN=At5g08670 PE=1 SV=1	68.1655	25	35	23	556	59.634	6.62	105.364	25
Protein Group ID	# Proteins	# Unique Peptides	# Peptides	# PSMs	Group Description
1269	3	23	25	35	[Master Protein] ATP synthase subunit beta-1, mitochondrial OS=Arabidopsis thaliana OX=3702 GN=At5g08670 PE=1 SV=1
B9DHK3	AT5G14540 protein OS=Arabidopsis thaliana OX=3702 GN=At5g14540 PE=1 SV=1	40.4022	23	35	23	547	59.061	6.37	99.8027	23
Protein Group ID	# Proteins	# Unique Peptides	# Peptides	# PSMs	Group Description
1818	1	23	23	35	[Master Protein] AT5G14540 protein OS=Arabidopsis thaliana OX=3702 GN=At5g14540 PE=1 SV=1
B9DHQ0	Tubulin alpha-5 chain OS=Arabidopsis thaliana OX=3702 GN=TUBA5 PE=1 SV=2	48.4444	19	35	6	450	49.622	5.1	111.49	19
Protein Group ID	# Proteins	# Unique Peptides	# Peptides	# PSMs	Group Description
1520	1	6	19	35	[Master Protein] Tubulin alpha-5 chain OS=Arabidopsis thaliana OX=3702 GN=TUBA5 PE=1 SV=2
Q0WW84	Polyadenylate-binding protein RBP47B OS=Arabidopsis thaliana OX=3702 GN=RBP47B PE=1 SV=1	34.7126	19	35	11	435	48.089	6.57	106.913	19
Protein Group ID	# Proteins	# Unique Peptides	# Peptides	# PSMs	Group Description
1734	1	11	19	35	[Master Protein] Polyadenylate-binding protein RBP47B OS=Arabidopsis thaliana OX=3702 GN=RBP47B PE=1 SV=1
P54609	Cell division control protein 48 homolog A OS=Arabidopsis thaliana OX=3702 GN=CDC48A PE=1 SV=1	39.3078	29	34	29	809	89.337	5.25	96.8898	29
Protein Group ID	# Proteins	# Unique Peptides	# Peptides	# PSMs	Group Description
527	3	29	29	34	[Master Protein] Cell division control protein 48 homolog A OS=Arabidopsis thaliana OX=3702 GN=CDC48A PE=1 SV=1
Q9ASR1	Elongation factor 2 OS=Arabidopsis thaliana OX=3702 GN=LOS1 PE=1 SV=1	38.4342	25	34	25	843	93.83	6.25	106.256	25
Protein Group ID	# Proteins	# Unique Peptides	# Peptides	# PSMs	Group Description
1596	4	25	25	34	[Master Protein] Elongation factor 2 OS=Arabidopsis thaliana OX=3702 GN=LOS1 PE=1 SV=1
Q0WLY0	KH domain-containing protein OS=Arabidopsis thaliana OX=3702 GN=At1g33680 PE=1 SV=1	36.0419	23	34	22	763	80.39	4.82	106.583	23
Protein Group ID	# Proteins	# Unique Peptides	# Peptides	# PSMs	Group Description
177	1	22	23	34	[Master Protein] KH domain-containing protein OS=Arabidopsis thaliana OX=3702 GN=At1g33680 PE=1 SV=1
Q8VZ68	Is a member of the PF|00364 Biotin-requiring enzymes family OS=Arabidopsis thaliana OX=3702 GN=At1g52670 PE=1 SV=1	72.9927	15	34	15	274	29.556	8.38	123.499	15
Protein Group ID	# Proteins	# Unique Peptides	# Peptides	# PSMs	Group Description
801	1	15	15	34	[Master Protein] Is a member of the PF|00364 Biotin-requiring enzymes family OS=Arabidopsis thaliana OX=3702 GN=At1g52670 PE=1 SV=1
Q9LM78	Calcium-binding EF hand family protein OS=Arabidopsis thaliana OX=3702 GN=At1g20760 PE=1 SV=1	30.422	28	33	27	1019	109.751	5.12	95.6382	28
Protein Group ID	# Proteins	# Unique Peptides	# Peptides	# PSMs	Group Description
958	1	27	28	33	[Master Protein] Calcium-binding EF hand family protein OS=Arabidopsis thaliana OX=3702 GN=At1g20760 PE=1 SV=1
O22173	Polyadenylate-binding protein 4 OS=Arabidopsis thaliana OX=3702 GN=PAB4 PE=1 SV=1	43.3535	23	33	22	662	71.607	6.86	98.0821	23
Protein Group ID	# Proteins	# Unique Peptides	# Peptides	# PSMs	Group Description
2141	2	22	23	33	[Master Protein] Polyadenylate-binding protein 4 OS=Arabidopsis thaliana OX=3702 GN=PAB4 PE=1 SV=1
Q8LPQ9	Flowering time control protein FPA OS=Arabidopsis thaliana OX=3702 GN=FPA PE=1 SV=2	39.6226	23	33	23	901	99.536	6.99	89.8188	23
Protein Group ID	# Proteins	# Unique Peptides	# Peptides	# PSMs	Group Description
2043	2	23	23	33	[Master Protein] Flowering time control protein FPA OS=Arabidopsis thaliana OX=3702 GN=FPA PE=1 SV=2
P42737	Beta carbonic anhydrase 2, chloroplastic OS=Arabidopsis thaliana OX=3702 GN=BCA2 PE=1 SV=3	55.287	18	33	9	331	36.592	7.4	101.485	18
Protein Group ID	# Proteins	# Unique Peptides	# Peptides	# PSMs	Group Description
1785	4	9	18	33	[Master Protein] Beta carbonic anhydrase 2, chloroplastic OS=Arabidopsis thaliana OX=3702 GN=BCA2 PE=1 SV=3
O04379	Protein argonaute 1 OS=Arabidopsis thaliana OX=3702 GN=AGO1 PE=1 SV=1	28.3996	26	32	25	1081	119.382	9.33	89.0023	26
Protein Group ID	# Proteins	# Unique Peptides	# Peptides	# PSMs	Group Description
447	4	25	26	32	[Master Protein] Protein argonaute 1 OS=Arabidopsis thaliana OX=3702 GN=AGO1 PE=1 SV=1
Q93ZH3	AT4g11790/T5C23_220 OS=Arabidopsis thaliana OX=3702 GN=At4g11790 PE=1 SV=1	44.4695	25	32	25	443	47.391	8.98	96.7798	25
Protein Group ID	# Proteins	# Unique Peptides	# Peptides	# PSMs	Group Description
1160	1	25	25	32	[Master Protein] AT4g11790/T5C23_220 OS=Arabidopsis thaliana OX=3702 GN=At4g11790 PE=1 SV=1
Q9CA67	Geranylgeranyl diphosphate reductase, chloroplastic OS=Arabidopsis thaliana OX=3702 GN=CHLP PE=1 SV=1	53.7473	24	32	24	467	51.805	8.91	97.085	24
Protein Group ID	# Proteins	# Unique Peptides	# Peptides	# PSMs	Group Description
1367	1	24	24	32	[Master Protein] Geranylgeranyl diphosphate reductase, chloroplastic OS=Arabidopsis thaliana OX=3702 GN=CHLP PE=1 SV=1
Q01908	ATP synthase gamma chain 1, chloroplastic OS=Arabidopsis thaliana OX=3702 GN=ATPC1 PE=1 SV=1	47.185	20	32	20	373	40.886	8	101.682	20
Protein Group ID	# Proteins	# Unique Peptides	# Peptides	# PSMs	Group Description
391	2	20	20	32	[Master Protein] ATP synthase gamma chain 1, chloroplastic OS=Arabidopsis thaliana OX=3702 GN=ATPC1 PE=1 SV=1
F4JRN8	NAD(P)-binding Rossmann-fold superfamily protein OS=Arabidopsis thaliana OX=3702 GN=At4g18810 PE=1 SV=1	51.1962	24	31	24	627	69.095	9.07	91.1715	24
Protein Group ID	# Proteins	# Unique Peptides	# Peptides	# PSMs	Group Description
1587	2	24	24	31	[Master Protein] NAD(P)-binding Rossmann-fold superfamily protein OS=Arabidopsis thaliana OX=3702 GN=At4g18810 PE=1 SV=1
Q8W4I9	Protein MEI2-like 1 OS=Arabidopsis thaliana OX=3702 GN=ML1 PE=1 SV=1	34.9727	24	31	23	915	100.725	6.98	88.8498	24
Protein Group ID	# Proteins	# Unique Peptides	# Peptides	# PSMs	Group Description
119	2	23	24	31	[Master Protein] Protein MEI2-like 1 OS=Arabidopsis thaliana OX=3702 GN=ML1 PE=1 SV=1
Q9LKR3	Heat shock 70 kDa protein BIP1 OS=Arabidopsis thaliana OX=3702 GN=BIP1 PE=1 SV=1	32.1375	22	31	19	669	73.584	5.17	94.8118	22
Protein Group ID	# Proteins	# Unique Peptides	# Peptides	# PSMs	Group Description
2069	5	19	22	31	[Master Protein] Heat shock 70 kDa protein BIP1 OS=Arabidopsis thaliana OX=3702 GN=BIP1 PE=1 SV=1
Q8W585	ATP-dependent zinc metalloprotease FTSH 8, chloroplastic OS=Arabidopsis thaliana OX=3702 GN=FTSH8 PE=1 SV=1	35.4745	20	31	5	685	73.153	5.95	91.9292	20
Protein Group ID	# Proteins	# Unique Peptides	# Peptides	# PSMs	Group Description
796	2	5	20	31	[Master Protein] ATP-dependent zinc metalloprotease FTSH 8, chloroplastic OS=Arabidopsis thaliana OX=3702 GN=FTSH8 PE=1 SV=1
Q9ASS6	Photosynthetic NDH subunit of lumenal location 5, chloroplastic OS=Arabidopsis thaliana OX=3702 GN=PNSL5 PE=1 SV=1	57.1429	15	31	14	259	28.288	9.31	101.494	15
Protein Group ID	# Proteins	# Unique Peptides	# Peptides	# PSMs	Group Description
1345	6	14	15	31	[Master Protein] Photosynthetic NDH subunit of lumenal location 5, chloroplastic OS=Arabidopsis thaliana OX=3702 GN=PNSL5 PE=1 SV=1
Q07473	Chlorophyll a-b binding protein CP29.1, chloroplastic OS=Arabidopsis thaliana OX=3702 GN=LHCB4.1 PE=1 SV=1	41.3793	13	31	8	290	31.12	6.14	101.421	13
Protein Group ID	# Proteins	# Unique Peptides	# Peptides	# PSMs	Group Description
314	1	8	13	31	[Master Protein] Chlorophyll a-b binding protein CP29.1, chloroplastic OS=Arabidopsis thaliana OX=3702 GN=LHCB4.1 PE=1 SV=1
Q9LD57	Phosphoglycerate kinase 1, chloroplastic OS=Arabidopsis thaliana OX=3702 GN=PGK1 PE=1 SV=1	55.5094	25	30	16	481	50.081	6.24	100.571	25
Protein Group ID	# Proteins	# Unique Peptides	# Peptides	# PSMs	Group Description
1086	1	16	25	30	[Master Protein] Phosphoglycerate kinase 1, chloroplastic OS=Arabidopsis thaliana OX=3702 GN=PGK1 PE=1 SV=1
A0A1P8ARX5	Pectinesterase OS=Arabidopsis thaliana OX=3702 GN=PMEPCRA PE=1 SV=1	33.045	24	30	23	578	64.025	8.95	88.0809	24
Protein Group ID	# Proteins	# Unique Peptides	# Peptides	# PSMs	Group Description
2131	16	23	24	31	[Master Protein] Pectinesterase OS=Arabidopsis thaliana OX=3702 GN=PMEPCRA PE=1 SV=1
Q9ZU48	Expressed protein OS=Arabidopsis thaliana OX=3702 GN=PDE331 PE=1 SV=2	29.8611	17	30	17	720	77.289	6.05	94.8942	17
Protein Group ID	# Proteins	# Unique Peptides	# Peptides	# PSMs	Group Description
956	1	17	17	30	[Master Protein] Expressed protein OS=Arabidopsis thaliana OX=3702 GN=PDE331 PE=1 SV=2
Q9CAI7	Eukaryotic initiation factor 4A-3 OS=Arabidopsis thaliana OX=3702 GN=TIF4A-3 PE=1 SV=1	34.058	14	30	1	414	46.741	5.33	92.2658	14
Protein Group ID	# Proteins	# Unique Peptides	# Peptides	# PSMs	Group Description
1323	1	1	14	30	[Master Protein] Eukaryotic initiation factor 4A-3 OS=Arabidopsis thaliana OX=3702 GN=TIF4A-3 PE=1 SV=1
P25856	Glyceraldehyde-3-phosphate dehydrogenase GAPA1, chloroplastic OS=Arabidopsis thaliana OX=3702 GN=GAPA1 PE=1 SV=3	49.2424	20	29	5	396	42.463	7.75	90.4505	20
Protein Group ID	# Proteins	# Unique Peptides	# Peptides	# PSMs	Group Description
161	1	5	20	29	[Master Protein] Glyceraldehyde-3-phosphate dehydrogenase GAPA1, chloroplastic OS=Arabidopsis thaliana OX=3702 GN=GAPA1 PE=1 SV=3
Q9XF88	Chlorophyll a-b binding protein CP29.2, chloroplastic OS=Arabidopsis thaliana OX=3702 GN=LHCB4.2 PE=1 SV=1	49.1289	16	29	11	287	31.174	6.24	88.0123	16
Protein Group ID	# Proteins	# Unique Peptides	# Peptides	# PSMs	Group Description
1423	1	11	16	29	[Master Protein] Chlorophyll a-b binding protein CP29.2, chloroplastic OS=Arabidopsis thaliana OX=3702 GN=LHCB4.2 PE=1 SV=1
B3H7F6	Time for coffee OS=Arabidopsis thaliana OX=3702 GN=TIC PE=1 SV=1	23.4727	26	28	26	1555	164.829	9.69	73.8289	26
Protein Group ID	# Proteins	# Unique Peptides	# Peptides	# PSMs	Group Description
35	3	26	26	28	[Master Protein] Time for coffee OS=Arabidopsis thaliana OX=3702 GN=TIC PE=1 SV=1
Q940V1	AT4g39960/T5J17_130 OS=Arabidopsis thaliana OX=3702 GN=DJA5 PE=1 SV=1	58.3893	23	28	14	447	48.001	9.06	88.3387	23
Protein Group ID	# Proteins	# Unique Peptides	# Peptides	# PSMs	Group Description
861	1	14	23	28	[Master Protein] AT4g39960/T5J17_130 OS=Arabidopsis thaliana OX=3702 GN=DJA5 PE=1 SV=1
O23654	V-type proton ATPase catalytic subunit A OS=Arabidopsis thaliana OX=3702 GN=VHA-A PE=1 SV=1	51.3644	22	28	22	623	68.769	5.24	82.2782	22
Protein Group ID	# Proteins	# Unique Peptides	# Peptides	# PSMs	Group Description
2171	1	22	22	28	[Master Protein] V-type proton ATPase catalytic subunit A OS=Arabidopsis thaliana OX=3702 GN=VHA-A PE=1 SV=1
O82762	F17H15.1/F17H15.1 OS=Arabidopsis thaliana OX=3702 GN=At2g25970 PE=1 SV=1	34.9684	21	28	20	632	64.567	5.49	85.8042	21
Protein Group ID	# Proteins	# Unique Peptides	# Peptides	# PSMs	Group Description
1747	1	20	21	28	[Master Protein] F17H15.1/F17H15.1 OS=Arabidopsis thaliana OX=3702 GN=At2g25970 PE=1 SV=1
Q01667	Chlorophyll a-b binding protein 6, chloroplastic OS=Arabidopsis thaliana OX=3702 GN=LHCA1 PE=1 SV=1	24.0664	8	28	8	241	25.979	6.68	80.7193	8
Protein Group ID	# Proteins	# Unique Peptides	# Peptides	# PSMs	Group Description
199	4	8	8	28	[Master Protein] Chlorophyll a-b binding protein 6, chloroplastic OS=Arabidopsis thaliana OX=3702 GN=LHCA1 PE=1 SV=1
Q8W4D6	Protein HIGH CHLOROPHYLL FLUORESCENCE PHENOTYPE 173, chloroplastic OS=Arabidopsis thaliana OX=3702 GN=HCF173 PE=1 SV=1	47.1572	24	27	24	598	65.668	9.03	69.9902	24
Protein Group ID	# Proteins	# Unique Peptides	# Peptides	# PSMs	Group Description
514	3	24	24	27	[Master Protein] Protein HIGH CHLOROPHYLL FLUORESCENCE PHENOTYPE 173, chloroplastic OS=Arabidopsis thaliana OX=3702 GN=HCF173 PE=1 SV=1
O49299	Probable phosphoglucomutase, cytoplasmic 1 OS=Arabidopsis thaliana OX=3702 GN=At1g23190 PE=2 SV=2	51.6295	23	27	14	583	63.131	6.3	85.3142	23
Protein Group ID	# Proteins	# Unique Peptides	# Peptides	# PSMs	Group Description
854	1	14	23	27	[Master Protein] Probable phosphoglucomutase, cytoplasmic 1 OS=Arabidopsis thaliana OX=3702 GN=At1g23190 PE=2 SV=2
Q9LPR4	2-isopropylmalate synthase 1, chloroplastic OS=Arabidopsis thaliana OX=3702 GN=IPMS1 PE=1 SV=2	49.2868	22	27	9	631	68.633	6.6	78.3559	22
Protein Group ID	# Proteins	# Unique Peptides	# Peptides	# PSMs	Group Description
657	4	9	22	28	[Master Protein] 2-isopropylmalate synthase 1, chloroplastic OS=Arabidopsis thaliana OX=3702 GN=IPMS1 PE=1 SV=2
Q9C5J3	Protein RRC1 OS=Arabidopsis thaliana OX=3702 GN=RRC1 PE=1 SV=1	31.5011	22	27	22	946	108.219	6.64	76.683	22
Protein Group ID	# Proteins	# Unique Peptides	# Peptides	# PSMs	Group Description
1663	4	22	22	27	[Master Protein] Protein RRC1 OS=Arabidopsis thaliana OX=3702 GN=RRC1 PE=1 SV=1
Q5XF06	Mitochondrial import inner membrane translocase subunit TIM44-2 OS=Arabidopsis thaliana OX=3702 GN=TIM44-2 PE=1 SV=1	53.5181	22	27	22	469	53.612	8.76	66.7053	22
Protein Group ID	# Proteins	# Unique Peptides	# Peptides	# PSMs	Group Description
1561	4	22	22	27	[Master Protein] Mitochondrial import inner membrane translocase subunit TIM44-2 OS=Arabidopsis thaliana OX=3702 GN=TIM44-2 PE=1 SV=1
Q0WUY5	Flocculation protein (DUF1296) OS=Arabidopsis thaliana OX=3702 GN=At3g07660 PE=1 SV=1	32.1046	21	27	21	841	90.021	6.92	80.5228	21
Protein Group ID	# Proteins	# Unique Peptides	# Peptides	# PSMs	Group Description
120	1	21	21	27	[Master Protein] Flocculation protein (DUF1296) OS=Arabidopsis thaliana OX=3702 GN=At3g07660 PE=1 SV=1
P27140	Beta carbonic anhydrase 1, chloroplastic OS=Arabidopsis thaliana OX=3702 GN=BCA1 PE=1 SV=2	56.7723	19	27	10	347	37.426	5.99	84.0636	19
Protein Group ID	# Proteins	# Unique Peptides	# Peptides	# PSMs	Group Description
1454	2	10	19	27	[Master Protein] Beta carbonic anhydrase 1, chloroplastic OS=Arabidopsis thaliana OX=3702 GN=BCA1 PE=1 SV=2
A0A1P8APR6	Glyceraldehyde-3-phosphate dehydrogenase OS=Arabidopsis thaliana OX=3702 GN=GAPA-2 PE=1 SV=1	42.4036	19	27	4	441	47.575	8.25	81.8257	19
Protein Group ID	# Proteins	# Unique Peptides	# Peptides	# PSMs	Group Description
1499	3	4	19	27	[Master Protein] Glyceraldehyde-3-phosphate dehydrogenase OS=Arabidopsis thaliana OX=3702 GN=GAPA-2 PE=1 SV=1
A0A1P8ATL2	Chloroplast RNA binding protein OS=Arabidopsis thaliana OX=3702 GN=CRB PE=1 SV=1	53.562	17	27	17	379	43.239	7.12	82.0243	17
Protein Group ID	# Proteins	# Unique Peptides	# Peptides	# PSMs	Group Description
620	2	17	17	27	[Master Protein] Chloroplast RNA binding protein OS=Arabidopsis thaliana OX=3702 GN=CRB PE=1 SV=1
Q9LUT2	S-adenosylmethionine synthase 4 OS=Arabidopsis thaliana OX=3702 GN=METK4 PE=1 SV=1	49.3639	16	27	9	393	42.769	5.81	83.2638	16
Protein Group ID	# Proteins	# Unique Peptides	# Peptides	# PSMs	Group Description
698	1	9	16	27	[Master Protein] S-adenosylmethionine synthase 4 OS=Arabidopsis thaliana OX=3702 GN=METK4 PE=1 SV=1
P40941	ADP,ATP carrier protein 2, mitochondrial OS=Arabidopsis thaliana OX=3702 GN=AAC2 PE=1 SV=2	22.5974	13	27	1	385	41.72	9.79	64.7171	13
Protein Group ID	# Proteins	# Unique Peptides	# Peptides	# PSMs	Group Description
434	2	1	13	41	[Master Protein] ADP,ATP carrier protein 2, mitochondrial OS=Arabidopsis thaliana OX=3702 GN=AAC2 PE=1 SV=2
Q38814	Thiamine thiazole synthase, chloroplastic OS=Arabidopsis thaliana OX=3702 GN=THI1 PE=1 SV=1	43.2665	10	27	10	349	36.641	6.23	74.8308	10
Protein Group ID	# Proteins	# Unique Peptides	# Peptides	# PSMs	Group Description
1885	1	10	10	27	[Master Protein] Thiamine thiazole synthase, chloroplastic OS=Arabidopsis thaliana OX=3702 GN=THI1 PE=1 SV=1
Q9XIC8	F23M19.10 OS=Arabidopsis thaliana OX=3702 GN=At1g34220 PE=1 SV=1	42.811	25	26	25	619	68.917	5.33	67.6433	25
Protein Group ID	# Proteins	# Unique Peptides	# Peptides	# PSMs	Group Description
1392	2	25	25	26	[Master Protein] F23M19.10 OS=Arabidopsis thaliana OX=3702 GN=At1g34220 PE=1 SV=1
Q9STE8	Protein TOC75-3, chloroplastic OS=Arabidopsis thaliana OX=3702 GN=TOC75-3 PE=1 SV=1	36.1858	22	26	22	818	89.133	8.79	76.7343	22
Protein Group ID	# Proteins	# Unique Peptides	# Peptides	# PSMs	Group Description
2076	1	22	22	26	[Master Protein] Protein TOC75-3, chloroplastic OS=Arabidopsis thaliana OX=3702 GN=TOC75-3 PE=1 SV=1
Q8RXK6	DEAD-box ATP-dependent RNA helicase 8 OS=Arabidopsis thaliana OX=3702 GN=RH8 PE=2 SV=1	43.7624	20	26	16	505	57.651	8.15	74.8135	20
Protein Group ID	# Proteins	# Unique Peptides	# Peptides	# PSMs	Group Description
562	1	16	20	26	[Master Protein] DEAD-box ATP-dependent RNA helicase 8 OS=Arabidopsis thaliana OX=3702 GN=RH8 PE=2 SV=1
Q9SIF2	Heat shock protein 90-5, chloroplastic OS=Arabidopsis thaliana OX=3702 GN=HSP90-5 PE=1 SV=1	37.6923	20	26	16	780	88.608	5.01	71.613	20
Protein Group ID	# Proteins	# Unique Peptides	# Peptides	# PSMs	Group Description
2057	1	16	20	26	[Master Protein] Heat shock protein 90-5, chloroplastic OS=Arabidopsis thaliana OX=3702 GN=HSP90-5 PE=1 SV=1
Q9SEI2	26S proteasome regulatory subunit 6A homolog A OS=Arabidopsis thaliana OX=3702 GN=RPT5A PE=1 SV=1	50.9434	19	26	18	424	47.45	5.03	71.3861	19
Protein Group ID	# Proteins	# Unique Peptides	# Peptides	# PSMs	Group Description
114	4	18	19	26	[Master Protein] 26S proteasome regulatory subunit 6A homolog A OS=Arabidopsis thaliana OX=3702 GN=RPT5A PE=1 SV=1
Q0WPK4	Protein PAT1 homolog OS=Arabidopsis thaliana OX=3702 GN=PAT1 PE=1 SV=1	34.5523	18	26	18	793	88.784	6.6	83.7325	18
Protein Group ID	# Proteins	# Unique Peptides	# Peptides	# PSMs	Group Description
9	1	18	18	26	[Master Protein] Protein PAT1 homolog OS=Arabidopsis thaliana OX=3702 GN=PAT1 PE=1 SV=1
A0A1P8B564	Catalase OS=Arabidopsis thaliana OX=3702 GN=CAT2 PE=1 SV=1	45.935	18	26	9	492	56.913	7.12	80.9757	18
Protein Group ID	# Proteins	# Unique Peptides	# Peptides	# PSMs	Group Description
1923	3	9	18	26	[Master Protein] Catalase OS=Arabidopsis thaliana OX=3702 GN=CAT2 PE=1 SV=1
A0A1P8ASL8	GDSL-like Lipase/Acylhydrolase superfamily protein OS=Arabidopsis thaliana OX=3702 GN=At1g29670 PE=1 SV=1	46.8677	17	26	17	431	47.7	9.17	91.3635	17
Protein Group ID	# Proteins	# Unique Peptides	# Peptides	# PSMs	Group Description
2060	2	17	17	26	[Master Protein] GDSL-like Lipase/Acylhydrolase superfamily protein OS=Arabidopsis thaliana OX=3702 GN=At1g29670 PE=1 SV=1
Q9FN48	Calcium sensing receptor, chloroplastic OS=Arabidopsis thaliana OX=3702 GN=CAS PE=1 SV=1	46.5116	17	26	17	387	41.26	9.39	86.713	17
Protein Group ID	# Proteins	# Unique Peptides	# Peptides	# PSMs	Group Description
1677	2	17	17	26	[Master Protein] Calcium sensing receptor, chloroplastic OS=Arabidopsis thaliana OX=3702 GN=CAS PE=1 SV=1
Q93W03	AT3g56130/F18O21_90 OS=Arabidopsis thaliana OX=3702 GN=At3g56130 PE=1 SV=1	62.6335	16	26	16	281	29.558	8.72	89.6006	16
Protein Group ID	# Proteins	# Unique Peptides	# Peptides	# PSMs	Group Description
811	5	16	16	26	[Master Protein] AT3g56130/F18O21_90 OS=Arabidopsis thaliana OX=3702 GN=At3g56130 PE=1 SV=1
F4KIH8	Transducin/WD40 repeat-like superfamily protein OS=Arabidopsis thaliana OX=3702 GN=MXC17.10 PE=1 SV=1	25.7081	23	25	23	1377	147.978	6.73	74.4642	23
Protein Group ID	# Proteins	# Unique Peptides	# Peptides	# PSMs	Group Description
169	1	23	23	25	[Master Protein] Transducin/WD40 repeat-like superfamily protein OS=Arabidopsis thaliana OX=3702 GN=MXC17.10 PE=1 SV=1
F4J8D3	Protein TPLATE OS=Arabidopsis thaliana OX=3702 GN=TPLATE PE=1 SV=1	22.619	23	25	23	1176	130.825	5.96	68.1982	23
Protein Group ID	# Proteins	# Unique Peptides	# Peptides	# PSMs	Group Description
1608	4	23	23	26	[Master Protein] Protein TPLATE OS=Arabidopsis thaliana OX=3702 GN=TPLATE PE=1 SV=1
Q9SJZ7	Chaperone protein dnaJ A6, chloroplastic OS=Arabidopsis thaliana OX=3702 GN=DJA6 PE=2 SV=2	40.4977	20	25	11	442	47.731	9.11	69.0296	20
Protein Group ID	# Proteins	# Unique Peptides	# Peptides	# PSMs	Group Description
202	1	11	20	25	[Master Protein] Chaperone protein dnaJ A6, chloroplastic OS=Arabidopsis thaliana OX=3702 GN=DJA6 PE=2 SV=2
Q9SI75	Elongation factor G, chloroplastic OS=Arabidopsis thaliana OX=3702 GN=CPEFG PE=1 SV=1	31.2899	20	25	20	783	86.003	5.6	67.7675	20
Protein Group ID	# Proteins	# Unique Peptides	# Peptides	# PSMs	Group Description
1371	1	20	20	25	[Master Protein] Elongation factor G, chloroplastic OS=Arabidopsis thaliana OX=3702 GN=CPEFG PE=1 SV=1
F4JJT9	Aspartate--tRNA ligase, chloroplastic/mitochondrial OS=Arabidopsis thaliana OX=3702 GN=At4g33760 PE=2 SV=1	41.7169	19	25	19	664	74.47	7.18	76.4044	19
Protein Group ID	# Proteins	# Unique Peptides	# Peptides	# PSMs	Group Description
1126	2	19	19	25	[Master Protein] Aspartate--tRNA ligase, chloroplastic/mitochondrial OS=Arabidopsis thaliana OX=3702 GN=At4g33760 PE=2 SV=1
Q9LF98	Fructose-bisphosphate aldolase 8, cytosolic OS=Arabidopsis thaliana OX=3702 GN=FBA8 PE=1 SV=1	65.9218	18	25	12	358	38.516	6.46	77.8366	18
Protein Group ID	# Proteins	# Unique Peptides	# Peptides	# PSMs	Group Description
841	1	12	18	25	[Master Protein] Fructose-bisphosphate aldolase 8, cytosolic OS=Arabidopsis thaliana OX=3702 GN=FBA8 PE=1 SV=1
Q9FUY2	Transcriptional corepressor LEUNIG OS=Arabidopsis thaliana OX=3702 GN=LUG PE=1 SV=2	30.0752	17	25	17	931	102.169	7.05	77.3456	17
Protein Group ID	# Proteins	# Unique Peptides	# Peptides	# PSMs	Group Description
431	2	17	17	25	[Master Protein] Transcriptional corepressor LEUNIG OS=Arabidopsis thaliana OX=3702 GN=LUG PE=1 SV=2
P21218	Protochlorophyllide reductase B, chloroplastic OS=Arabidopsis thaliana OX=3702 GN=PORB PE=1 SV=3	40.8978	13	25	10	401	43.332	9.16	91.7748	13
Protein Group ID	# Proteins	# Unique Peptides	# Peptides	# PSMs	Group Description
1992	2	10	13	26	[Master Protein] Protochlorophyllide reductase B, chloroplastic OS=Arabidopsis thaliana OX=3702 GN=PORB PE=1 SV=3
P25851	Fructose-1,6-bisphosphatase 1, chloroplastic OS=Arabidopsis thaliana OX=3702 GN=CFBP1 PE=1 SV=2	31.1751	13	25	13	417	45.134	5.4	72.9131	13
Protein Group ID	# Proteins	# Unique Peptides	# Peptides	# PSMs	Group Description
376	1	13	13	25	[Master Protein] Fructose-1,6-bisphosphatase 1, chloroplastic OS=Arabidopsis thaliana OX=3702 GN=CFBP1 PE=1 SV=2
Q9LJE5	YTH domain-containing protein ECT2 OS=Arabidopsis thaliana OX=3702 GN=ECT2 PE=1 SV=1	46.7766	21	24	19	667	72.431	5.96	78.3607	21
Protein Group ID	# Proteins	# Unique Peptides	# Peptides	# PSMs	Group Description
1457	9	19	21	25	[Master Protein] YTH domain-containing protein ECT2 OS=Arabidopsis thaliana OX=3702 GN=ECT2 PE=1 SV=1
Q8GUM2	Heat shock 70 kDa protein 9, mitochondrial OS=Arabidopsis thaliana OX=3702 GN=HSP70-9 PE=1 SV=1	37.2434	21	24	17	682	73.03	5.62	75.1387	21
Protein Group ID	# Proteins	# Unique Peptides	# Peptides	# PSMs	Group Description
1235	1	17	21	24	[Master Protein] Heat shock 70 kDa protein 9, mitochondrial OS=Arabidopsis thaliana OX=3702 GN=HSP70-9 PE=1 SV=1
Q42290	Probable mitochondrial-processing peptidase subunit beta, mitochondrial OS=Arabidopsis thaliana OX=3702 GN=MPPbeta PE=1 SV=2	52.7307	21	24	21	531	59.123	6.79	70.1943	21
Protein Group ID	# Proteins	# Unique Peptides	# Peptides	# PSMs	Group Description
96	1	21	21	24	[Master Protein] Probable mitochondrial-processing peptidase subunit beta, mitochondrial OS=Arabidopsis thaliana OX=3702 GN=MPPbeta PE=1 SV=2
Q8H1Y0	Pyruvate dehydrogenase E1 component subunit alpha-2, mitochondrial OS=Arabidopsis thaliana OX=3702 GN=IAR4 PE=1 SV=2	48.3461	18	24	14	393	43.331	7.91	64.9546	18
Protein Group ID	# Proteins	# Unique Peptides	# Peptides	# PSMs	Group Description
1774	1	14	18	24	[Master Protein] Pyruvate dehydrogenase E1 component subunit alpha-2, mitochondrial OS=Arabidopsis thaliana OX=3702 GN=IAR4 PE=1 SV=2
P15455	12S seed storage protein CRA1 OS=Arabidopsis thaliana OX=3702 GN=CRA1 PE=1 SV=2	44.4915	17	24	17	472	52.563	7.8	70.3393	17
Protein Group ID	# Proteins	# Unique Peptides	# Peptides	# PSMs	Group Description
1412	2	17	17	24	[Master Protein] 12S seed storage protein CRA1 OS=Arabidopsis thaliana OX=3702 GN=CRA1 PE=1 SV=2
Q5XF33	Magnesium-chelatase subunit ChlI-2, chloroplastic OS=Arabidopsis thaliana OX=3702 GN=CHLI2 PE=1 SV=1	39.9522	15	24	3	418	46.069	5.5	64.4286	15
Protein Group ID	# Proteins	# Unique Peptides	# Peptides	# PSMs	Group Description
1554	1	3	15	24	[Master Protein] Magnesium-chelatase subunit ChlI-2, chloroplastic OS=Arabidopsis thaliana OX=3702 GN=CHLI2 PE=1 SV=1
F4J3J5	Proline-rich receptor-like kinase, putative (DUF1421) OS=Arabidopsis thaliana OX=3702 GN=At3g01560 PE=1 SV=1	46.9667	19	23	19	511	55.458	6.52	75.2238	19
Protein Group ID	# Proteins	# Unique Peptides	# Peptides	# PSMs	Group Description
1585	2	19	19	23	[Master Protein] Proline-rich receptor-like kinase, putative (DUF1421) OS=Arabidopsis thaliana OX=3702 GN=At3g01560 PE=1 SV=1
B9DFQ9	AT5G37510 protein OS=Arabidopsis thaliana OX=3702 GN=EMB1467 PE=1 SV=1	39.3289	19	23	19	745	81.13	6.64	71.167	19
Protein Group ID	# Proteins	# Unique Peptides	# Peptides	# PSMs	Group Description
260	2	19	19	23	[Master Protein] AT5G37510 protein OS=Arabidopsis thaliana OX=3702 GN=EMB1467 PE=1 SV=1
Q8LA13	DEAD-box ATP-dependent RNA helicase 11 OS=Arabidopsis thaliana OX=3702 GN=RH11 PE=1 SV=1	34.1503	19	23	10	612	65.985	6.68	67.0982	19
Protein Group ID	# Proteins	# Unique Peptides	# Peptides	# PSMs	Group Description
1995	3	10	19	23	[Master Protein] DEAD-box ATP-dependent RNA helicase 11 OS=Arabidopsis thaliana OX=3702 GN=RH11 PE=1 SV=1
Q9C550	2-isopropylmalate synthase 2, chloroplastic OS=Arabidopsis thaliana OX=3702 GN=IPMS2 PE=1 SV=1	44.5325	19	23	5	631	68.094	6.37	62.3842	19
Protein Group ID	# Proteins	# Unique Peptides	# Peptides	# PSMs	Group Description
1846	7	5	19	24	[Master Protein] 2-isopropylmalate synthase 2, chloroplastic OS=Arabidopsis thaliana OX=3702 GN=IPMS2 PE=1 SV=1
Q9LIQ9	Protein BLISTER OS=Arabidopsis thaliana OX=3702 GN=BLI PE=1 SV=1	36.5546	16	23	16	714	78.337	5.17	73.8751	16
Protein Group ID	# Proteins	# Unique Peptides	# Peptides	# PSMs	Group Description
1305	1	16	16	23	[Master Protein] Protein BLISTER OS=Arabidopsis thaliana OX=3702 GN=BLI PE=1 SV=1
Q944G9	Fructose-bisphosphate aldolase 2, chloroplastic OS=Arabidopsis thaliana OX=3702 GN=FBA2 PE=1 SV=2	44.7236	16	23	9	398	42.961	7.24	70.9317	16
Protein Group ID	# Proteins	# Unique Peptides	# Peptides	# PSMs	Group Description
485	2	9	16	23	[Master Protein] Fructose-bisphosphate aldolase 2, chloroplastic OS=Arabidopsis thaliana OX=3702 GN=FBA2 PE=1 SV=2
P23686	S-adenosylmethionine synthase 1 OS=Arabidopsis thaliana OX=3702 GN=SAM1 PE=1 SV=2	45.2926	15	23	5	393	43.131	5.82	64.6818	15
Protein Group ID	# Proteins	# Unique Peptides	# Peptides	# PSMs	Group Description
769	1	5	15	23	[Master Protein] S-adenosylmethionine synthase 1 OS=Arabidopsis thaliana OX=3702 GN=SAM1 PE=1 SV=2
P10795	Ribulose bisphosphate carboxylase small chain 1A, chloroplastic OS=Arabidopsis thaliana OX=3702 GN=RBCS-1A PE=1 SV=2	51.1111	12	23	7	180	20.203	7.71	72.3503	12
Protein Group ID	# Proteins	# Unique Peptides	# Peptides	# PSMs	Group Description
1236	2	7	12	23	[Master Protein] Ribulose bisphosphate carboxylase small chain 1A, chloroplastic OS=Arabidopsis thaliana OX=3702 GN=RBCS-1A PE=1 SV=2
Q8VZH2	Aminopeptidase M1 OS=Arabidopsis thaliana OX=3702 GN=APM1 PE=1 SV=1	26.0523	20	22	20	879	98.117	5.5	59.3298	20
Protein Group ID	# Proteins	# Unique Peptides	# Peptides	# PSMs	Group Description
1304	1	20	20	22	[Master Protein] Aminopeptidase M1 OS=Arabidopsis thaliana OX=3702 GN=APM1 PE=1 SV=1
F4I6W4	Phosphoglucomutase (alpha-D-glucose-1,6-bisphosphate-dependent) OS=Arabidopsis thaliana OX=3702 GN=PGM2 PE=1 SV=1	43.5045	19	22	10	662	72.512	7.12	61.9246	19
Protein Group ID	# Proteins	# Unique Peptides	# Peptides	# PSMs	Group Description
2028	3	10	19	22	[Master Protein] Phosphoglucomutase (alpha-D-glucose-1,6-bisphosphate-dependent) OS=Arabidopsis thaliana OX=3702 GN=PGM2 PE=1 SV=1
Q8W4E2	V-type proton ATPase subunit B3 OS=Arabidopsis thaliana OX=3702 GN=VHA-B3 PE=2 SV=1	48.46	17	22	4	487	54.278	5.1	68.2968	17
Protein Group ID	# Proteins	# Unique Peptides	# Peptides	# PSMs	Group Description
2181	2	4	17	22	[Master Protein] V-type proton ATPase subunit B3 OS=Arabidopsis thaliana OX=3702 GN=VHA-B3 PE=2 SV=1
F4JTQ0	Vacuolar proton pump subunit B OS=Arabidopsis thaliana OX=3702 GN=VAB2 PE=1 SV=1	47.3684	17	22	4	494	55.143	5.25	65.6827	17
Protein Group ID	# Proteins	# Unique Peptides	# Peptides	# PSMs	Group Description
1825	2	4	17	22	[Master Protein] Vacuolar proton pump subunit B OS=Arabidopsis thaliana OX=3702 GN=VAB2 PE=1 SV=1
P56759	ATP synthase subunit b, chloroplastic OS=Arabidopsis thaliana OX=3702 GN=atpF PE=3 SV=1	67.9348	15	22	15	184	21.044	8.13	72.2244	15
Protein Group ID	# Proteins	# Unique Peptides	# Peptides	# PSMs	Group Description
667	1	15	15	22	[Master Protein] ATP synthase subunit b, chloroplastic OS=Arabidopsis thaliana OX=3702 GN=atpF PE=3 SV=1
P93819	Malate dehydrogenase 1, cytoplasmic OS=Arabidopsis thaliana OX=3702 GN=MDH1 PE=1 SV=2	47.5904	13	22	13	332	35.548	6.55	63.9557	13
Protein Group ID	# Proteins	# Unique Peptides	# Peptides	# PSMs	Group Description
525	4	13	13	22	[Master Protein] Malate dehydrogenase 1, cytoplasmic OS=Arabidopsis thaliana OX=3702 GN=MDH1 PE=1 SV=2
Q9LMQ2	Chlorophyll a-b binding protein, chloroplastic OS=Arabidopsis thaliana OX=3702 GN=CHLOROPHYLL PROTEIN 24 PE=1 SV=1	41.4729	11	22	10	258	27.505	7.4	70.1951	11
Protein Group ID	# Proteins	# Unique Peptides	# Peptides	# PSMs	Group Description
2188	1	10	11	22	[Master Protein] Chlorophyll a-b binding protein, chloroplastic OS=Arabidopsis thaliana OX=3702 GN=CHLOROPHYLL PROTEIN 24 PE=1 SV=1
Q9LS42	Protein CASP OS=Arabidopsis thaliana OX=3702 GN=CASP PE=1 SV=2	32.656	20	21	20	689	79.635	5.58	56.2448	20
Protein Group ID	# Proteins	# Unique Peptides	# Peptides	# PSMs	Group Description
1372	1	20	20	21	[Master Protein] Protein CASP OS=Arabidopsis thaliana OX=3702 GN=CASP PE=1 SV=2
C0Z361	Chaperonin 60 subunit beta 3, chloroplastic OS=Arabidopsis thaliana OX=3702 GN=CPN60B3 PE=1 SV=1	33.5008	19	21	1	597	63.285	5.87	63.8813	19
Protein Group ID	# Proteins	# Unique Peptides	# Peptides	# PSMs	Group Description
285	1	1	19	21	[Master Protein] Chaperonin 60 subunit beta 3, chloroplastic OS=Arabidopsis thaliana OX=3702 GN=CPN60B3 PE=1 SV=1
Q9M5K3	Dihydrolipoyl dehydrogenase 1, mitochondrial OS=Arabidopsis thaliana OX=3702 GN=LPD1 PE=1 SV=2	44.9704	19	21	12	507	53.954	7.4	58.8061	19
Protein Group ID	# Proteins	# Unique Peptides	# Peptides	# PSMs	Group Description
2197	1	12	19	21	[Master Protein] Dihydrolipoyl dehydrogenase 1, mitochondrial OS=Arabidopsis thaliana OX=3702 GN=LPD1 PE=1 SV=2
Q8RWV0	Transketolase-1, chloroplastic OS=Arabidopsis thaliana OX=3702 GN=TKL-1 PE=1 SV=1	32.5236	17	21	17	741	79.918	6.37	62.9012	17
Protein Group ID	# Proteins	# Unique Peptides	# Peptides	# PSMs	Group Description
1539	3	17	17	21	[Master Protein] Transketolase-1, chloroplastic OS=Arabidopsis thaliana OX=3702 GN=TKL-1 PE=1 SV=1
O48646	Probable phospholipid hydroperoxide glutathione peroxidase 6, mitochondrial OS=Arabidopsis thaliana OX=3702 GN=GPX6 PE=2 SV=2	58.1897	17	21	17	232	25.568	9.35	57.1275	17
Protein Group ID	# Proteins	# Unique Peptides	# Peptides	# PSMs	Group Description
714	1	17	17	21	[Master Protein] Probable phospholipid hydroperoxide glutathione peroxidase 6, mitochondrial OS=Arabidopsis thaliana OX=3702 GN=GPX6 PE=2 SV=2
Q38854	1-deoxy-D-xylulose-5-phosphate synthase, chloroplastic OS=Arabidopsis thaliana OX=3702 GN=DXS PE=1 SV=2	27.894	17	21	17	717	76.784	7.42	55.717	17
Protein Group ID	# Proteins	# Unique Peptides	# Peptides	# PSMs	Group Description
1053	8	17	17	21	[Master Protein] 1-deoxy-D-xylulose-5-phosphate synthase, chloroplastic OS=Arabidopsis thaliana OX=3702 GN=DXS PE=1 SV=2
O49485	D-3-phosphoglycerate dehydrogenase 1, chloroplastic OS=Arabidopsis thaliana OX=3702 GN=PGDH1 PE=1 SV=1	35.3234	17	21	14	603	63.286	6.58	53.601	17
Protein Group ID	# Proteins	# Unique Peptides	# Peptides	# PSMs	Group Description
703	1	14	17	21	[Master Protein] D-3-phosphoglycerate dehydrogenase 1, chloroplastic OS=Arabidopsis thaliana OX=3702 GN=PGDH1 PE=1 SV=1
P17597	Acetolactate synthase, chloroplastic OS=Arabidopsis thaliana OX=3702 GN=ALS PE=1 SV=1	30.2985	16	21	16	670	72.539	6.65	67.3089	16
Protein Group ID	# Proteins	# Unique Peptides	# Peptides	# PSMs	Group Description
1186	1	16	16	21	[Master Protein] Acetolactate synthase, chloroplastic OS=Arabidopsis thaliana OX=3702 GN=ALS PE=1 SV=1
Q8VZR8	Formin-like protein (DUF1421) OS=Arabidopsis thaliana OX=3702 GN=At4g28300 PE=1 SV=1	34.2742	14	21	14	496	54.073	6.27	63.1028	14
Protein Group ID	# Proteins	# Unique Peptides	# Peptides	# PSMs	Group Description
2199	2	14	14	21	[Master Protein] Formin-like protein (DUF1421) OS=Arabidopsis thaliana OX=3702 GN=At4g28300 PE=1 SV=1
P17562	S-adenosylmethionine synthase 2 OS=Arabidopsis thaliana OX=3702 GN=SAM2 PE=1 SV=1	43.5115	13	21	4	393	43.228	6.06	63.1606	13
Protein Group ID	# Proteins	# Unique Peptides	# Peptides	# PSMs	Group Description
1476	1	4	13	21	[Master Protein] S-adenosylmethionine synthase 2 OS=Arabidopsis thaliana OX=3702 GN=SAM2 PE=1 SV=1
P50318	Phosphoglycerate kinase 2, chloroplastic OS=Arabidopsis thaliana OX=3702 GN=At1g56190 PE=1 SV=3	41.6318	16	20	5	478	49.908	8.27	69.7679	16
Protein Group ID	# Proteins	# Unique Peptides	# Peptides	# PSMs	Group Description
1634	2	5	16	20	[Master Protein] Phosphoglycerate kinase 2, chloroplastic OS=Arabidopsis thaliana OX=3702 GN=At1g56190 PE=1 SV=3
P52410	3-oxoacyl-[acyl-carrier-protein] synthase I, chloroplastic OS=Arabidopsis thaliana OX=3702 GN=KAS1 PE=1 SV=2	46.0888	16	20	16	473	50.381	8.06	61.0739	16
Protein Group ID	# Proteins	# Unique Peptides	# Peptides	# PSMs	Group Description
1453	2	16	16	20	[Master Protein] 3-oxoacyl-[acyl-carrier-protein] synthase I, chloroplastic OS=Arabidopsis thaliana OX=3702 GN=KAS1 PE=1 SV=2
Q8W234	Transcriptional corepressor SEUSS OS=Arabidopsis thaliana OX=3702 GN=SEU PE=1 SV=1	24.5154	16	20	16	877	96.172	9.09	57.628	16
Protein Group ID	# Proteins	# Unique Peptides	# Peptides	# PSMs	Group Description
906	1	16	16	20	[Master Protein] Transcriptional corepressor SEUSS OS=Arabidopsis thaliana OX=3702 GN=SEU PE=1 SV=1
P55737	Heat shock protein 90-2 OS=Arabidopsis thaliana OX=3702 GN=HSP90-2 PE=1 SV=1	24.6066	16	20	16	699	80.014	5.05	57.5269	16
Protein Group ID	# Proteins	# Unique Peptides	# Peptides	# PSMs	Group Description
2030	5	16	16	20	[Master Protein] Heat shock protein 90-2 OS=Arabidopsis thaliana OX=3702 GN=HSP90-2 PE=1 SV=1
Q9FGK9	Protein transport protein SEC16A homolog OS=Arabidopsis thaliana OX=3702 GN=MAG5 PE=1 SV=1	18.5185	16	20	15	1350	145.789	5.06	57.1432	16
Protein Group ID	# Proteins	# Unique Peptides	# Peptides	# PSMs	Group Description
945	2	15	16	20	[Master Protein] Protein transport protein SEC16A homolog OS=Arabidopsis thaliana OX=3702 GN=MAG5 PE=1 SV=1
Q6NMH5	At3g16760 OS=Arabidopsis thaliana OX=3702 GN=At3g16760 PE=1 SV=1	51.5789	15	20	15	475	48.799	9.2	63.1387	15
Protein Group ID	# Proteins	# Unique Peptides	# Peptides	# PSMs	Group Description
786	2	15	15	20	[Master Protein] At3g16760 OS=Arabidopsis thaliana OX=3702 GN=At3g16760 PE=1 SV=1
Q9FXT6	Peroxisomal membrane protein PEX14 OS=Arabidopsis thaliana OX=3702 GN=PEX14 PE=1 SV=2	40.6312	15	20	15	507	55.561	5.97	59.9595	15
Protein Group ID	# Proteins	# Unique Peptides	# Peptides	# PSMs	Group Description
736	1	15	15	20	[Master Protein] Peroxisomal membrane protein PEX14 OS=Arabidopsis thaliana OX=3702 GN=PEX14 PE=1 SV=2
Q93WN0	Selenium-binding protein 2 OS=Arabidopsis thaliana OX=3702 GN=SBP2 PE=1 SV=1	42.7105	15	20	12	487	53.903	6.19	59.4953	15
Protein Group ID	# Proteins	# Unique Peptides	# Peptides	# PSMs	Group Description
148	1	12	15	20	[Master Protein] Selenium-binding protein 2 OS=Arabidopsis thaliana OX=3702 GN=SBP2 PE=1 SV=1
Q94BV4	DEAD-box ATP-dependent RNA helicase 6 OS=Arabidopsis thaliana OX=3702 GN=RH6 PE=2 SV=2	42.6136	15	20	8	528	60.383	7.59	56.1991	15
Protein Group ID	# Proteins	# Unique Peptides	# Peptides	# PSMs	Group Description
1024	1	8	15	20	[Master Protein] DEAD-box ATP-dependent RNA helicase 6 OS=Arabidopsis thaliana OX=3702 GN=RH6 PE=2 SV=2
Q6ICX4	Polypyrimidine tract-binding protein homolog 3 OS=Arabidopsis thaliana OX=3702 GN=At1g43190 PE=2 SV=1	46.7593	13	20	13	432	48.203	6.83	66.4348	13
Protein Group ID	# Proteins	# Unique Peptides	# Peptides	# PSMs	Group Description
1661	2	13	13	20	[Master Protein] Polypyrimidine tract-binding protein homolog 3 OS=Arabidopsis thaliana OX=3702 GN=At1g43190 PE=2 SV=1
Q9SRH5	Mitochondrial outer membrane protein porin 1 OS=Arabidopsis thaliana OX=3702 GN=VDAC1 PE=1 SV=3	46.3768	11	20	10	276	29.407	8.73	63.8091	11
Protein Group ID	# Proteins	# Unique Peptides	# Peptides	# PSMs	Group Description
961	1	10	11	20	[Master Protein] Mitochondrial outer membrane protein porin 1 OS=Arabidopsis thaliana OX=3702 GN=VDAC1 PE=1 SV=3
Q42601	Carbamoyl-phosphate synthase large chain, chloroplastic OS=Arabidopsis thaliana OX=3702 GN=CARB PE=1 SV=1	18.9553	18	19	18	1187	129.874	5.73	54.3597	18
Protein Group ID	# Proteins	# Unique Peptides	# Peptides	# PSMs	Group Description
277	1	18	18	19	[Master Protein] Carbamoyl-phosphate synthase large chain, chloroplastic OS=Arabidopsis thaliana OX=3702 GN=CARB PE=1 SV=1
P42825	Chaperone protein dnaJ 2 OS=Arabidopsis thaliana OX=3702 GN=ATJ2 PE=1 SV=2	37.2315	17	19	6	419	46.409	7.12	50.5902	17
Protein Group ID	# Proteins	# Unique Peptides	# Peptides	# PSMs	Group Description
36	1	6	17	19	[Master Protein] Chaperone protein dnaJ 2 OS=Arabidopsis thaliana OX=3702 GN=ATJ2 PE=1 SV=2
P56765	Acetyl-coenzyme A carboxylase carboxyl transferase subunit beta, chloroplastic OS=Arabidopsis thaliana OX=3702 GN=accD PE=1 SV=2	39.3443	16	19	16	488	55.6	6.24	58.5457	16
Protein Group ID	# Proteins	# Unique Peptides	# Peptides	# PSMs	Group Description
1468	1	16	16	19	[Master Protein] Acetyl-coenzyme A carboxylase carboxyl transferase subunit beta, chloroplastic OS=Arabidopsis thaliana OX=3702 GN=accD PE=1 SV=2
P55228	Glucose-1-phosphate adenylyltransferase small subunit, chloroplastic OS=Arabidopsis thaliana OX=3702 GN=APS1 PE=2 SV=2	37.3077	16	19	16	520	56.615	6.57	54.7932	16
Protein Group ID	# Proteins	# Unique Peptides	# Peptides	# PSMs	Group Description
836	1	16	16	19	[Master Protein] Glucose-1-phosphate adenylyltransferase small subunit, chloroplastic OS=Arabidopsis thaliana OX=3702 GN=APS1 PE=2 SV=2
P56820	Eukaryotic translation initiation factor 3 subunit D OS=Arabidopsis thaliana OX=3702 GN=TIF3D1 PE=1 SV=1	36.0406	16	19	8	591	66.683	5.77	52.3626	16
Protein Group ID	# Proteins	# Unique Peptides	# Peptides	# PSMs	Group Description
1957	1	8	16	19	[Master Protein] Eukaryotic translation initiation factor 3 subunit D OS=Arabidopsis thaliana OX=3702 GN=TIF3D1 PE=1 SV=1
Q9FNP1	Peroxisome biogenesis protein 1 OS=Arabidopsis thaliana OX=3702 GN=PEX1 PE=1 SV=2	16.4602	16	19	16	1130	123.767	6.35	50.1414	16
Protein Group ID	# Proteins	# Unique Peptides	# Peptides	# PSMs	Group Description
448	4	16	16	19	[Master Protein] Peroxisome biogenesis protein 1 OS=Arabidopsis thaliana OX=3702 GN=PEX1 PE=1 SV=2
Q9SRV5	5-methyltetrahydropteroyltriglutamate--homocysteine methyltransferase 2 OS=Arabidopsis thaliana OX=3702 GN=MS2 PE=1 SV=1	23.268	16	19	2	765	84.531	6.51	49.6289	16
Protein Group ID	# Proteins	# Unique Peptides	# Peptides	# PSMs	Group Description
1495	2	2	16	19	[Master Protein] 5-methyltetrahydropteroyltriglutamate--homocysteine methyltransferase 2 OS=Arabidopsis thaliana OX=3702 GN=MS2 PE=1 SV=1
Q9ZVD0	Serrate RNA effector molecule OS=Arabidopsis thaliana OX=3702 GN=SE PE=1 SV=2	28.4722	16	19	16	720	81.049	8.38	46.3907	16
Protein Group ID	# Proteins	# Unique Peptides	# Peptides	# PSMs	Group Description
1984	1	16	16	19	[Master Protein] Serrate RNA effector molecule OS=Arabidopsis thaliana OX=3702 GN=SE PE=1 SV=2
Q9LRR9	(S)-2-hydroxy-acid oxidase GLO1 OS=Arabidopsis thaliana OX=3702 GN=GLO1 PE=1 SV=1	48.7738	15	19	5	367	40.316	9.13	60.0522	15
Protein Group ID	# Proteins	# Unique Peptides	# Peptides	# PSMs	Group Description
1970	6	5	15	19	[Master Protein] (S)-2-hydroxy-acid oxidase GLO1 OS=Arabidopsis thaliana OX=3702 GN=GLO1 PE=1 SV=1
Q9LRS0	(S)-2-hydroxy-acid oxidase GLO2 OS=Arabidopsis thaliana OX=3702 GN=GLO2 PE=1 SV=1	50.1362	15	19	5	367	40.281	8.97	58.2613	15
Protein Group ID	# Proteins	# Unique Peptides	# Peptides	# PSMs	Group Description
933	3	5	15	19	[Master Protein] (S)-2-hydroxy-acid oxidase GLO2 OS=Arabidopsis thaliana OX=3702 GN=GLO2 PE=1 SV=1
P46283	Sedoheptulose-1,7-bisphosphatase, chloroplastic OS=Arabidopsis thaliana OX=3702 GN=At3g55800 PE=2 SV=1	34.8601	13	19	13	393	42.388	6.57	48.3516	13
Protein Group ID	# Proteins	# Unique Peptides	# Peptides	# PSMs	Group Description
1411	1	13	13	19	[Master Protein] Sedoheptulose-1,7-bisphosphatase, chloroplastic OS=Arabidopsis thaliana OX=3702 GN=At3g55800 PE=2 SV=1
Q9M2E0	DEAD-box ATP-dependent RNA helicase 12 OS=Arabidopsis thaliana OX=3702 GN=RH12 PE=2 SV=1	36.5462	12	19	6	498	56.739	8.4	53.3032	12
Protein Group ID	# Proteins	# Unique Peptides	# Peptides	# PSMs	Group Description
1950	1	6	12	19	[Master Protein] DEAD-box ATP-dependent RNA helicase 12 OS=Arabidopsis thaliana OX=3702 GN=RH12 PE=2 SV=1
Q38799	Pyruvate dehydrogenase E1 component subunit beta-1, mitochondrial OS=Arabidopsis thaliana OX=3702 GN=PDH2 PE=1 SV=2	34.7107	11	19	11	363	39.151	5.83	60.5464	11
Protein Group ID	# Proteins	# Unique Peptides	# Peptides	# PSMs	Group Description
930	1	11	11	19	[Master Protein] Pyruvate dehydrogenase E1 component subunit beta-1, mitochondrial OS=Arabidopsis thaliana OX=3702 GN=PDH2 PE=1 SV=2
P39207	Nucleoside diphosphate kinase 1 OS=Arabidopsis thaliana OX=3702 GN=NDK1 PE=1 SV=1	56.3758	11	19	11	149	16.49	6.79	47.352	11
Protein Group ID	# Proteins	# Unique Peptides	# Peptides	# PSMs	Group Description
1006	2	11	11	20	[Master Protein] Nucleoside diphosphate kinase 1 OS=Arabidopsis thaliana OX=3702 GN=NDK1 PE=1 SV=1
B3H5S2	Ribulose bisphosphate carboxylase small chain OS=Arabidopsis thaliana OX=3702 GN=RBCS3B PE=1 SV=1	49.4624	10	19	3	186	20.827	8.29	57.7513	10
Protein Group ID	# Proteins	# Unique Peptides	# Peptides	# PSMs	Group Description
1308	4	3	10	19	[Master Protein] Ribulose bisphosphate carboxylase small chain OS=Arabidopsis thaliana OX=3702 GN=RBCS3B PE=1 SV=1
F4JFN3	Heat shock protein 90-6, mitochondrial OS=Arabidopsis thaliana OX=3702 GN=HSP90-6 PE=1 SV=1	24.6558	16	18	11	799	90.51	5.39	51.4446	16
Protein Group ID	# Proteins	# Unique Peptides	# Peptides	# PSMs	Group Description
1090	1	11	16	18	[Master Protein] Heat shock protein 90-6, mitochondrial OS=Arabidopsis thaliana OX=3702 GN=HSP90-6 PE=1 SV=1
Q94K05	T-complex protein 1 subunit theta OS=Arabidopsis thaliana OX=3702 GN=CCT8 PE=1 SV=1	36.612	15	18	15	549	58.902	5.35	49.823	15
Protein Group ID	# Proteins	# Unique Peptides	# Peptides	# PSMs	Group Description
1340	1	15	15	18	[Master Protein] T-complex protein 1 subunit theta OS=Arabidopsis thaliana OX=3702 GN=CCT8 PE=1 SV=1
Q9SR13	Flowering locus K homology domain OS=Arabidopsis thaliana OX=3702 GN=FLK PE=1 SV=1	28.5962	15	18	15	577	63.365	4.68	44.1208	15
Protein Group ID	# Proteins	# Unique Peptides	# Peptides	# PSMs	Group Description
1564	2	15	15	18	[Master Protein] Flowering locus K homology domain OS=Arabidopsis thaliana OX=3702 GN=FLK PE=1 SV=1
F4K465	Nucleoporin-like protein OS=Arabidopsis thaliana OX=3702 GN=At5g20200 PE=1 SV=1	23.8845	15	18	15	762	81.635	9.28	41.0944	15
Protein Group ID	# Proteins	# Unique Peptides	# Peptides	# PSMs	Group Description
2178	1	15	15	18	[Master Protein] Nucleoporin-like protein OS=Arabidopsis thaliana OX=3702 GN=At5g20200 PE=1 SV=1
Q9SEI4	26S proteasome regulatory subunit 6B homolog OS=Arabidopsis thaliana OX=3702 GN=RPT3 PE=1 SV=1	37.9902	14	18	12	408	45.723	5.6	45.7056	14
Protein Group ID	# Proteins	# Unique Peptides	# Peptides	# PSMs	Group Description
276	3	12	14	18	[Master Protein] 26S proteasome regulatory subunit 6B homolog OS=Arabidopsis thaliana OX=3702 GN=RPT3 PE=1 SV=1
O48741	Protochlorophyllide reductase C, chloroplastic OS=Arabidopsis thaliana OX=3702 GN=PORC PE=1 SV=1	36.409	13	18	10	401	43.856	9.11	63.3406	13
Protein Group ID	# Proteins	# Unique Peptides	# Peptides	# PSMs	Group Description
354	2	10	13	18	[Master Protein] Protochlorophyllide reductase C, chloroplastic OS=Arabidopsis thaliana OX=3702 GN=PORC PE=1 SV=1
Q9SK84	Phospho-2-dehydro-3-deoxyheptonate aldolase OS=Arabidopsis thaliana OX=3702 GN=At1g22410 PE=1 SV=1	25.8065	12	18	7	527	58.29	8.32	44.1438	12
Protein Group ID	# Proteins	# Unique Peptides	# Peptides	# PSMs	Group Description
1875	1	7	12	18	[Master Protein] Phospho-2-dehydro-3-deoxyheptonate aldolase OS=Arabidopsis thaliana OX=3702 GN=At1g22410 PE=1 SV=1
Q9FMU6	Mitochondrial phosphate carrier protein 3, mitochondrial OS=Arabidopsis thaliana OX=3702 GN=MPT3 PE=1 SV=1	33.0667	15	17	15	375	40.064	9.2	47.4846	15
Protein Group ID	# Proteins	# Unique Peptides	# Peptides	# PSMs	Group Description
235	2	15	15	17	[Master Protein] Mitochondrial phosphate carrier protein 3, mitochondrial OS=Arabidopsis thaliana OX=3702 GN=MPT3 PE=1 SV=1
Q94AW8	Chaperone protein dnaJ 3 OS=Arabidopsis thaliana OX=3702 GN=ATJ3 PE=1 SV=2	34.7619	15	17	4	420	46.415	6.11	42.3785	15
Protein Group ID	# Proteins	# Unique Peptides	# Peptides	# PSMs	Group Description
1720	2	4	15	17	[Master Protein] Chaperone protein dnaJ 3 OS=Arabidopsis thaliana OX=3702 GN=ATJ3 PE=1 SV=2
Q9LIK0	Plastidial pyruvate kinase 1, chloroplastic OS=Arabidopsis thaliana OX=3702 GN=PKP1 PE=1 SV=1	33.3893	14	17	14	596	65.09	5.92	57.0583	14
Protein Group ID	# Proteins	# Unique Peptides	# Peptides	# PSMs	Group Description
1847	1	14	14	17	[Master Protein] Plastidial pyruvate kinase 1, chloroplastic OS=Arabidopsis thaliana OX=3702 GN=PKP1 PE=1 SV=1
P42731	Polyadenylate-binding protein 2 OS=Arabidopsis thaliana OX=3702 GN=PAB2 PE=1 SV=1	34.1812	14	17	13	629	68.629	8.21	55.9961	14
Protein Group ID	# Proteins	# Unique Peptides	# Peptides	# PSMs	Group Description
1221	2	13	14	17	[Master Protein] Polyadenylate-binding protein 2 OS=Arabidopsis thaliana OX=3702 GN=PAB2 PE=1 SV=1
Q9LDZ0	Heat shock 70 kDa protein 10, mitochondrial OS=Arabidopsis thaliana OX=3702 GN=HSP70-10 PE=1 SV=1	26.8328	14	17	10	682	72.946	5.78	51.4594	14
Protein Group ID	# Proteins	# Unique Peptides	# Peptides	# PSMs	Group Description
1084	2	10	14	17	[Master Protein] Heat shock 70 kDa protein 10, mitochondrial OS=Arabidopsis thaliana OX=3702 GN=HSP70-10 PE=1 SV=1
Q66GP9	NO-associated protein 1, chloroplastic/mitochondrial OS=Arabidopsis thaliana OX=3702 GN=NOA1 PE=1 SV=1	32.9768	14	17	14	561	61.919	9.07	51.2035	14
Protein Group ID	# Proteins	# Unique Peptides	# Peptides	# PSMs	Group Description
547	1	14	14	17	[Master Protein] NO-associated protein 1, chloroplastic/mitochondrial OS=Arabidopsis thaliana OX=3702 GN=NOA1 PE=1 SV=1
Q9LF46	2-hydroxyacyl-CoA lyase OS=Arabidopsis thaliana OX=3702 GN=HACL PE=1 SV=1	27.972	14	17	14	572	61.432	6.05	50.4782	14
Protein Group ID	# Proteins	# Unique Peptides	# Peptides	# PSMs	Group Description
1932	1	14	14	17	[Master Protein] 2-hydroxyacyl-CoA lyase OS=Arabidopsis thaliana OX=3702 GN=HACL PE=1 SV=1
O49570	At4g31200 OS=Arabidopsis thaliana OX=3702 GN=At4g31200 PE=1 SV=1	28.9231	13	17	13	650	72.45	6.73	54.5407	13
Protein Group ID	# Proteins	# Unique Peptides	# Peptides	# PSMs	Group Description
462	1	13	13	17	[Master Protein] At4g31200 OS=Arabidopsis thaliana OX=3702 GN=At4g31200 PE=1 SV=1
Q9CAF4	Nuclear pore complex protein NUP1 OS=Arabidopsis thaliana OX=3702 GN=NUP1 PE=1 SV=1	13.2926	13	17	13	1309	135.85	9.45	50.8967	13
Protein Group ID	# Proteins	# Unique Peptides	# Peptides	# PSMs	Group Description
1929	1	13	13	17	[Master Protein] Nuclear pore complex protein NUP1 OS=Arabidopsis thaliana OX=3702 GN=NUP1 PE=1 SV=1
Q9M034	DNAJ heat shock family protein OS=Arabidopsis thaliana OX=3702 GN=At5g01390 PE=1 SV=1	53.4328	13	17	10	335	36.948	9.07	50.0986	13
Protein Group ID	# Proteins	# Unique Peptides	# Peptides	# PSMs	Group Description
522	4	10	13	17	[Master Protein] DNAJ heat shock family protein OS=Arabidopsis thaliana OX=3702 GN=At5g01390 PE=1 SV=1
O80796	Membrane-associated protein VIPP1, chloroplastic OS=Arabidopsis thaliana OX=3702 GN=VIPP1 PE=1 SV=1	23.3333	13	17	13	330	36.37	9.11	47.2514	13
Protein Group ID	# Proteins	# Unique Peptides	# Peptides	# PSMs	Group Description
1183	2	13	13	17	[Master Protein] Membrane-associated protein VIPP1, chloroplastic OS=Arabidopsis thaliana OX=3702 GN=VIPP1 PE=1 SV=1
Q9M888	T-complex protein 1 subunit zeta 1 OS=Arabidopsis thaliana OX=3702 GN=CCT6A PE=1 SV=1	31.028	13	17	2	535	58.913	6.21	44.0503	13
Protein Group ID	# Proteins	# Unique Peptides	# Peptides	# PSMs	Group Description
1575	1	2	13	17	[Master Protein] T-complex protein 1 subunit zeta 1 OS=Arabidopsis thaliana OX=3702 GN=CCT6A PE=1 SV=1
P27521	Chlorophyll a-b binding protein 4, chloroplastic OS=Arabidopsis thaliana OX=3702 GN=LHCA4 PE=1 SV=1	32.6693	8	17	8	251	27.716	6.7	49.452	8
Protein Group ID	# Proteins	# Unique Peptides	# Peptides	# PSMs	Group Description
442	1	8	8	17	[Master Protein] Chlorophyll a-b binding protein 4, chloroplastic OS=Arabidopsis thaliana OX=3702 GN=LHCA4 PE=1 SV=1
Q9ZUC1	NADPH-dependent alkenal/one oxidoreductase, chloroplastic OS=Arabidopsis thaliana OX=3702 GN=AOR PE=1 SV=2	48.4456	14	16	14	386	40.961	8.35	49.8798	14
Protein Group ID	# Proteins	# Unique Peptides	# Peptides	# PSMs	Group Description
1122	1	14	14	16	[Master Protein] NADPH-dependent alkenal/one oxidoreductase, chloroplastic OS=Arabidopsis thaliana OX=3702 GN=AOR PE=1 SV=2
Q9ZUX0	At2g27680/F15K20.22 OS=Arabidopsis thaliana OX=3702 GN=At2g27680 PE=1 SV=1	47.9167	14	16	14	384	43.127	8.12	47.724	14
Protein Group ID	# Proteins	# Unique Peptides	# Peptides	# PSMs	Group Description
625	1	14	14	16	[Master Protein] At2g27680/F15K20.22 OS=Arabidopsis thaliana OX=3702 GN=At2g27680 PE=1 SV=1
P54888	Delta-1-pyrroline-5-carboxylate synthase B OS=Arabidopsis thaliana OX=3702 GN=P5CSB PE=2 SV=1	26.9972	14	16	14	726	78.822	6.81	46.5735	14
Protein Group ID	# Proteins	# Unique Peptides	# Peptides	# PSMs	Group Description
1194	5	14	14	16	[Master Protein] Delta-1-pyrroline-5-carboxylate synthase B OS=Arabidopsis thaliana OX=3702 GN=P5CSB PE=2 SV=1
Q9SSB5	26S proteasome regulatory subunit 7 homolog A OS=Arabidopsis thaliana OX=3702 GN=RPT1A PE=1 SV=1	40.1408	14	16	14	426	47.773	6.65	44.6278	14
Protein Group ID	# Proteins	# Unique Peptides	# Peptides	# PSMs	Group Description
744	5	14	14	16	[Master Protein] 26S proteasome regulatory subunit 7 homolog A OS=Arabidopsis thaliana OX=3702 GN=RPT1A PE=1 SV=1
Q9LV11	ATPase 11, plasma membrane-type OS=Arabidopsis thaliana OX=3702 GN=AHA11 PE=1 SV=1	14.5397	14	16	4	956	105.056	6.6	43.6562	14
Protein Group ID	# Proteins	# Unique Peptides	# Peptides	# PSMs	Group Description
81	5	4	14	17	[Master Protein] ATPase 11, plasma membrane-type OS=Arabidopsis thaliana OX=3702 GN=AHA11 PE=1 SV=1
P92994	Trans-cinnamate 4-monooxygenase OS=Arabidopsis thaliana OX=3702 GN=CYP73A5 PE=1 SV=1	27.5248	14	16	14	505	57.756	8.78	40.2614	14
Protein Group ID	# Proteins	# Unique Peptides	# Peptides	# PSMs	Group Description
52	1	14	14	16	[Master Protein] Trans-cinnamate 4-monooxygenase OS=Arabidopsis thaliana OX=3702 GN=CYP73A5 PE=1 SV=1
Q42553	Isopentenyl-diphosphate Delta-isomerase II, chloroplastic OS=Arabidopsis thaliana OX=3702 GN=IPP2 PE=1 SV=1	54.5775	13	16	8	284	32.587	6.55	47.7292	13
Protein Group ID	# Proteins	# Unique Peptides	# Peptides	# PSMs	Group Description
217	2	8	13	16	[Master Protein] Isopentenyl-diphosphate Delta-isomerase II, chloroplastic OS=Arabidopsis thaliana OX=3702 GN=IPP2 PE=1 SV=1
Q39258	V-type proton ATPase subunit E1 OS=Arabidopsis thaliana OX=3702 GN=VHA-E1 PE=1 SV=2	55.2174	13	16	13	230	26.044	6.4	46.0276	13
Protein Group ID	# Proteins	# Unique Peptides	# Peptides	# PSMs	Group Description
975	5	13	13	16	[Master Protein] V-type proton ATPase subunit E1 OS=Arabidopsis thaliana OX=3702 GN=VHA-E1 PE=1 SV=2
F4HQD4	Heat shock 70 kDa protein 15 OS=Arabidopsis thaliana OX=3702 GN=HSP70-15 PE=1 SV=1	19.8556	13	16	13	831	91.623	5.19	45.7308	13
Protein Group ID	# Proteins	# Unique Peptides	# Peptides	# PSMs	Group Description
1621	4	13	13	16	[Master Protein] Heat shock 70 kDa protein 15 OS=Arabidopsis thaliana OX=3702 GN=HSP70-15 PE=1 SV=1
Q9ZPI1	Lysine--tRNA ligase, cytoplasmic OS=Arabidopsis thaliana OX=3702 GN=At3g11710 PE=1 SV=1	24.2812	13	16	13	626	70.843	6.24	42.4535	13
Protein Group ID	# Proteins	# Unique Peptides	# Peptides	# PSMs	Group Description
1808	1	13	13	16	[Master Protein] Lysine--tRNA ligase, cytoplasmic OS=Arabidopsis thaliana OX=3702 GN=At3g11710 PE=1 SV=1
Q9FKV6	Eukaryotic translation initiation factor 3 subunit D OS=Arabidopsis thaliana OX=3702 GN=At5g44320 PE=1 SV=1	29.4218	13	16	5	588	66.183	5.63	39.1473	13
Protein Group ID	# Proteins	# Unique Peptides	# Peptides	# PSMs	Group Description
727	1	5	13	16	[Master Protein] Eukaryotic translation initiation factor 3 subunit D OS=Arabidopsis thaliana OX=3702 GN=At5g44320 PE=1 SV=1
Q8L7N0	T-complex protein 1 subunit zeta 2 OS=Arabidopsis thaliana OX=3702 GN=CCT6B PE=1 SV=1	32.3364	13	16	2	535	58.891	6.25	37.7082	13
Protein Group ID	# Proteins	# Unique Peptides	# Peptides	# PSMs	Group Description
2039	1	2	13	16	[Master Protein] T-complex protein 1 subunit zeta 2 OS=Arabidopsis thaliana OX=3702 GN=CCT6B PE=1 SV=1
Q67YI9	Clathrin interactor EPSIN 2 OS=Arabidopsis thaliana OX=3702 GN=EPSIN2 PE=1 SV=1	17.5419	12	16	10	895	95.418	5.96	42.7589	12
Protein Group ID	# Proteins	# Unique Peptides	# Peptides	# PSMs	Group Description
2135	1	10	12	16	[Master Protein] Clathrin interactor EPSIN 2 OS=Arabidopsis thaliana OX=3702 GN=EPSIN2 PE=1 SV=1
Q9FQ03	5'-3' exoribonuclease 3 OS=Arabidopsis thaliana OX=3702 GN=XRN3 PE=1 SV=1	14.3137	12	16	12	1020	116.752	7.01	37.7964	12
Protein Group ID	# Proteins	# Unique Peptides	# Peptides	# PSMs	Group Description
145	3	12	12	16	[Master Protein] 5'-3' exoribonuclease 3 OS=Arabidopsis thaliana OX=3702 GN=XRN3 PE=1 SV=1
Q9ZU25	Probable mitochondrial-processing peptidase subunit alpha-1, mitochondrial OS=Arabidopsis thaliana OX=3702 GN=MPPalpha1 PE=1 SV=1	31.2127	12	16	12	503	54.368	6.33	37.0438	12
Protein Group ID	# Proteins	# Unique Peptides	# Peptides	# PSMs	Group Description
1298	3	12	12	16	[Master Protein] Probable mitochondrial-processing peptidase subunit alpha-1, mitochondrial OS=Arabidopsis thaliana OX=3702 GN=MPPalpha1 PE=1 SV=1
Q9ZR03	Cytochrome b6-f complex iron-sulfur subunit, chloroplastic OS=Arabidopsis thaliana OX=3702 GN=petC PE=1 SV=1	47.1616	11	16	11	229	24.35	8.54	52.6724	11
Protein Group ID	# Proteins	# Unique Peptides	# Peptides	# PSMs	Group Description
1904	1	11	11	16	[Master Protein] Cytochrome b6-f complex iron-sulfur subunit, chloroplastic OS=Arabidopsis thaliana OX=3702 GN=petC PE=1 SV=1
Q9SX79	Polyadenylate-binding protein RBP47C OS=Arabidopsis thaliana OX=3702 GN=RBP47C PE=2 SV=1	27.0833	11	16	7	432	48.467	6.58	35.7867	11
Protein Group ID	# Proteins	# Unique Peptides	# Peptides	# PSMs	Group Description
473	3	7	11	16	[Master Protein] Polyadenylate-binding protein RBP47C OS=Arabidopsis thaliana OX=3702 GN=RBP47C PE=2 SV=1
Q9XF91	Photosystem II 22 kDa protein, chloroplastic OS=Arabidopsis thaliana OX=3702 GN=PSBS PE=2 SV=1	37.7358	10	16	10	265	27.99	9.26	53.8412	10
Protein Group ID	# Proteins	# Unique Peptides	# Peptides	# PSMs	Group Description
941	2	10	10	16	[Master Protein] Photosystem II 22 kDa protein, chloroplastic OS=Arabidopsis thaliana OX=3702 GN=PSBS PE=2 SV=1
Q9ZNZ7	Ferredoxin-dependent glutamate synthase 1, chloroplastic/mitochondrial OS=Arabidopsis thaliana OX=3702 GN=GLU1 PE=1 SV=3	12.947	15	15	11	1622	176.64	6.32	42.4794	15
Protein Group ID	# Proteins	# Unique Peptides	# Peptides	# PSMs	Group Description
775	1	11	15	15	[Master Protein] Ferredoxin-dependent glutamate synthase 1, chloroplastic/mitochondrial OS=Arabidopsis thaliana OX=3702 GN=GLU1 PE=1 SV=3
Q9LIA8	UDP-glucose 6-dehydrogenase 2 OS=Arabidopsis thaliana OX=3702 GN=UGD2 PE=1 SV=1	34.1667	14	15	4	480	53.139	6	40.3503	14
Protein Group ID	# Proteins	# Unique Peptides	# Peptides	# PSMs	Group Description
2109	2	4	14	15	[Master Protein] UDP-glucose 6-dehydrogenase 2 OS=Arabidopsis thaliana OX=3702 GN=UGD2 PE=1 SV=1
Q9FGB1	Protein kinase OS=Arabidopsis thaliana OX=3702 GN=MPF21.1 PE=1 SV=1	40.7792	14	15	9	385	42.702	7.78	35.8565	14
Protein Group ID	# Proteins	# Unique Peptides	# Peptides	# PSMs	Group Description
1416	11	9	14	15	[Master Protein] Protein kinase OS=Arabidopsis thaliana OX=3702 GN=MPF21.1 PE=1 SV=1
Q9ZVI9	Ethanolamine-phosphate cytidylyltransferase OS=Arabidopsis thaliana OX=3702 GN=PECT1 PE=1 SV=1	26.1283	13	15	13	421	46.948	7.61	48.4541	13
Protein Group ID	# Proteins	# Unique Peptides	# Peptides	# PSMs	Group Description
794	1	13	13	15	[Master Protein] Ethanolamine-phosphate cytidylyltransferase OS=Arabidopsis thaliana OX=3702 GN=PECT1 PE=1 SV=1
Q9C5M0	Mitochondrial dicarboxylate/tricarboxylate transporter DTC OS=Arabidopsis thaliana OX=3702 GN=DTC PE=1 SV=1	52.6846	13	15	13	298	31.891	9.23	47.6604	13
Protein Group ID	# Proteins	# Unique Peptides	# Peptides	# PSMs	Group Description
519	1	13	13	15	[Master Protein] Mitochondrial dicarboxylate/tricarboxylate transporter DTC OS=Arabidopsis thaliana OX=3702 GN=DTC PE=1 SV=1
A0A1P8B9R0	Transcription regulator NOT2/NOT3/NOT5 family protein OS=Arabidopsis thaliana OX=3702 GN=MRG7.19 PE=1 SV=1	22.5173	13	15	13	866	95.566	5.55	45.8239	13
Protein Group ID	# Proteins	# Unique Peptides	# Peptides	# PSMs	Group Description
1327	4	13	13	15	[Master Protein] Transcription regulator NOT2/NOT3/NOT5 family protein OS=Arabidopsis thaliana OX=3702 GN=MRG7.19 PE=1 SV=1
Q9FJX3	Mitochondrial outer membrane protein porin 2 OS=Arabidopsis thaliana OX=3702 GN=VDAC2 PE=1 SV=1	47.1014	13	15	13	276	29.576	8.85	44.8844	13
Protein Group ID	# Proteins	# Unique Peptides	# Peptides	# PSMs	Group Description
275	3	13	13	15	[Master Protein] Mitochondrial outer membrane protein porin 2 OS=Arabidopsis thaliana OX=3702 GN=VDAC2 PE=1 SV=1
O81439	Probable plastid-lipid-associated protein 1, chloroplastic OS=Arabidopsis thaliana OX=3702 GN=PAP1 PE=1 SV=1	44.0252	12	15	11	318	34.927	5.6	54.0062	12
Protein Group ID	# Proteins	# Unique Peptides	# Peptides	# PSMs	Group Description
302	1	11	12	15	[Master Protein] Probable plastid-lipid-associated protein 1, chloroplastic OS=Arabidopsis thaliana OX=3702 GN=PAP1 PE=1 SV=1
Q94B78	Glycine dehydrogenase (decarboxylating) 1, mitochondrial OS=Arabidopsis thaliana OX=3702 GN=GLDP1 PE=1 SV=2	18.5149	12	15	6	1037	112.853	6.98	43.1373	12
Protein Group ID	# Proteins	# Unique Peptides	# Peptides	# PSMs	Group Description
344	2	6	12	15	[Master Protein] Glycine dehydrogenase (decarboxylating) 1, mitochondrial OS=Arabidopsis thaliana OX=3702 GN=GLDP1 PE=1 SV=2
F4JG57	Chloroplast protein-transporting ATPase OS=Arabidopsis thaliana OX=3702 GN=AGY1 PE=1 SV=1	15.547	12	15	12	1042	117.341	6.67	43.0888	12
Protein Group ID	# Proteins	# Unique Peptides	# Peptides	# PSMs	Group Description
1178	3	12	12	15	[Master Protein] Chloroplast protein-transporting ATPase OS=Arabidopsis thaliana OX=3702 GN=AGY1 PE=1 SV=1
P52901	Pyruvate dehydrogenase E1 component subunit alpha-1, mitochondrial OS=Arabidopsis thaliana OX=3702 GN=E1 ALPHA PE=1 SV=2	38.0463	12	15	8	389	43.032	7.49	39.5326	12
Protein Group ID	# Proteins	# Unique Peptides	# Peptides	# PSMs	Group Description
1905	2	8	12	15	[Master Protein] Pyruvate dehydrogenase E1 component subunit alpha-1, mitochondrial OS=Arabidopsis thaliana OX=3702 GN=E1 ALPHA PE=1 SV=2
O65502	Protein HIGH CHLOROPHYLL FLUORESCENCE PHENOTYPE 244, chloroplastic OS=Arabidopsis thaliana OX=3702 GN=HCF244 PE=1 SV=1	32.9114	12	15	12	395	43.696	8.43	38.9298	12
Protein Group ID	# Proteins	# Unique Peptides	# Peptides	# PSMs	Group Description
1238	1	12	12	15	[Master Protein] Protein HIGH CHLOROPHYLL FLUORESCENCE PHENOTYPE 244, chloroplastic OS=Arabidopsis thaliana OX=3702 GN=HCF244 PE=1 SV=1
Q9FGY1	Beta-D-xylosidase 1 OS=Arabidopsis thaliana OX=3702 GN=BXL1 PE=1 SV=1	22.8682	12	15	12	774	83.471	8.51	35.6393	12
Protein Group ID	# Proteins	# Unique Peptides	# Peptides	# PSMs	Group Description
365	2	12	12	15	[Master Protein] Beta-D-xylosidase 1 OS=Arabidopsis thaliana OX=3702 GN=BXL1 PE=1 SV=1
P29976	Phospho-2-dehydro-3-deoxyheptonate aldolase 1, chloroplastic OS=Arabidopsis thaliana OX=3702 GN=DHS1 PE=2 SV=2	25.9048	12	15	8	525	57.942	8.06	31.759	12
Protein Group ID	# Proteins	# Unique Peptides	# Peptides	# PSMs	Group Description
1254	1	8	12	15	[Master Protein] Phospho-2-dehydro-3-deoxyheptonate aldolase 1, chloroplastic OS=Arabidopsis thaliana OX=3702 GN=DHS1 PE=2 SV=2
Q42547	Catalase-3 OS=Arabidopsis thaliana OX=3702 GN=CAT3 PE=1 SV=3	29.2683	11	15	6	492	56.66	7.64	49.1367	11
Protein Group ID	# Proteins	# Unique Peptides	# Peptides	# PSMs	Group Description
2083	6	6	11	15	[Master Protein] Catalase-3 OS=Arabidopsis thaliana OX=3702 GN=CAT3 PE=1 SV=3
P32961	Nitrilase 1 OS=Arabidopsis thaliana OX=3702 GN=NIT1 PE=1 SV=2	41.6185	11	15	11	346	38.128	6.28	47.2747	11
Protein Group ID	# Proteins	# Unique Peptides	# Peptides	# PSMs	Group Description
1278	6	11	11	18	[Master Protein] Nitrilase 1 OS=Arabidopsis thaliana OX=3702 GN=NIT1 PE=1 SV=2
P10796	Ribulose bisphosphate carboxylase small chain 1B, chloroplastic OS=Arabidopsis thaliana OX=3702 GN=RBCS-1B PE=1 SV=1	50.8287	9	15	2	181	20.273	7.71	44.059	9
Protein Group ID	# Proteins	# Unique Peptides	# Peptides	# PSMs	Group Description
91	1	2	9	15	[Master Protein] Ribulose bisphosphate carboxylase small chain 1B, chloroplastic OS=Arabidopsis thaliana OX=3702 GN=RBCS-1B PE=1 SV=1
Q940I2	Thioredoxin family protein OS=Arabidopsis thaliana OX=3702 GN=MED24.18 PE=1 SV=1	45.1327	9	15	9	339	37.016	8.88	42.1047	9
Protein Group ID	# Proteins	# Unique Peptides	# Peptides	# PSMs	Group Description
1448	1	9	9	15	[Master Protein] Thioredoxin family protein OS=Arabidopsis thaliana OX=3702 GN=MED24.18 PE=1 SV=1
P49107	Photosystem I reaction center subunit N, chloroplastic OS=Arabidopsis thaliana OX=3702 GN=PSAN PE=1 SV=2	36.8421	8	15	8	171	18.417	8.92	47.4114	8
Protein Group ID	# Proteins	# Unique Peptides	# Peptides	# PSMs	Group Description
839	2	8	8	15	[Master Protein] Photosystem I reaction center subunit N, chloroplastic OS=Arabidopsis thaliana OX=3702 GN=PSAN PE=1 SV=2
Q9SUG6	Plant UBX domain-containing protein 3 OS=Arabidopsis thaliana OX=3702 GN=PUX3 PE=1 SV=1	29.4702	8	15	8	302	32.907	5.91	45.0567	8
Protein Group ID	# Proteins	# Unique Peptides	# Peptides	# PSMs	Group Description
2004	2	8	8	15	[Master Protein] Plant UBX domain-containing protein 3 OS=Arabidopsis thaliana OX=3702 GN=PUX3 PE=1 SV=1
Q9S7M0	Chlorophyll a-b binding protein 3, chloroplastic OS=Arabidopsis thaliana OX=3702 GN=LHCB3 PE=1 SV=1	51.3208	7	15	7	265	28.688	5.12	50.9613	7
Protein Group ID	# Proteins	# Unique Peptides	# Peptides	# PSMs	Group Description
18	1	7	7	15	[Master Protein] Chlorophyll a-b binding protein 3, chloroplastic OS=Arabidopsis thaliana OX=3702 GN=LHCB3 PE=1 SV=1
O82514	Adenylate kinase 4 OS=Arabidopsis thaliana OX=3702 GN=ADK1 PE=1 SV=2	54.4715	14	14	13	246	26.915	7.36	43.602	14
Protein Group ID	# Proteins	# Unique Peptides	# Peptides	# PSMs	Group Description
1542	2	13	14	14	[Master Protein] Adenylate kinase 4 OS=Arabidopsis thaliana OX=3702 GN=ADK1 PE=1 SV=2
Q6WWW4	E3 ubiquitin-protein ligase UPL3 OS=Arabidopsis thaliana OX=3702 GN=UPL3 PE=1 SV=1	10.1695	14	14	14	1888	202.802	6.18	37.4591	14
Protein Group ID	# Proteins	# Unique Peptides	# Peptides	# PSMs	Group Description
1368	2	14	14	14	[Master Protein] E3 ubiquitin-protein ligase UPL3 OS=Arabidopsis thaliana OX=3702 GN=UPL3 PE=1 SV=1
Q9LF33	UDP-glucose 6-dehydrogenase 3 OS=Arabidopsis thaliana OX=3702 GN=UGD3 PE=1 SV=1	32.9167	14	14	3	480	53.083	6.04	35.6086	14
Protein Group ID	# Proteins	# Unique Peptides	# Peptides	# PSMs	Group Description
1490	3	3	14	14	[Master Protein] UDP-glucose 6-dehydrogenase 3 OS=Arabidopsis thaliana OX=3702 GN=UGD3 PE=1 SV=1
O64843	Polyadenylate-binding protein-interacting protein 7 OS=Arabidopsis thaliana OX=3702 GN=CID7 PE=1 SV=1	22.0459	13	14	13	567	62.109	6.39	35.7798	13
Protein Group ID	# Proteins	# Unique Peptides	# Peptides	# PSMs	Group Description
753	4	13	13	14	[Master Protein] Polyadenylate-binding protein-interacting protein 7 OS=Arabidopsis thaliana OX=3702 GN=CID7 PE=1 SV=1
Q9LDD8	Methylcrotonoyl-CoA carboxylase beta chain, mitochondrial OS=Arabidopsis thaliana OX=3702 GN=MCCB PE=2 SV=1	29.3015	13	14	12	587	63.972	8.53	35.2607	13
Protein Group ID	# Proteins	# Unique Peptides	# Peptides	# PSMs	Group Description
1117	1	12	13	14	[Master Protein] Methylcrotonoyl-CoA carboxylase beta chain, mitochondrial OS=Arabidopsis thaliana OX=3702 GN=MCCB PE=2 SV=1
Q9SJL8	S-adenosylmethionine synthase 3 OS=Arabidopsis thaliana OX=3702 GN=METK3 PE=1 SV=1	37.9487	12	14	7	390	42.471	6.18	45.1961	12
Protein Group ID	# Proteins	# Unique Peptides	# Peptides	# PSMs	Group Description
76	1	7	12	14	[Master Protein] S-adenosylmethionine synthase 3 OS=Arabidopsis thaliana OX=3702 GN=METK3 PE=1 SV=1
Q9SE96	GEM-like protein 1 OS=Arabidopsis thaliana OX=3702 GN=FIP1 PE=1 SV=1	52.8958	12	14	12	259	27.941	6.64	40.7199	12
Protein Group ID	# Proteins	# Unique Peptides	# Peptides	# PSMs	Group Description
1853	1	12	12	14	[Master Protein] GEM-like protein 1 OS=Arabidopsis thaliana OX=3702 GN=FIP1 PE=1 SV=1
O04450	T-complex protein 1 subunit epsilon OS=Arabidopsis thaliana OX=3702 GN=CCT5 PE=1 SV=1	28.972	12	14	12	535	59.347	5.66	36.8551	12
Protein Group ID	# Proteins	# Unique Peptides	# Peptides	# PSMs	Group Description
403	2	12	12	14	[Master Protein] T-complex protein 1 subunit epsilon OS=Arabidopsis thaliana OX=3702 GN=CCT5 PE=1 SV=1
Q9SJE1	Magnesium-chelatase subunit ChlD, chloroplastic OS=Arabidopsis thaliana OX=3702 GN=CHLD PE=1 SV=3	21.5789	12	14	12	760	83.232	5.35	33.9049	12
Protein Group ID	# Proteins	# Unique Peptides	# Peptides	# PSMs	Group Description
542	1	12	12	14	[Master Protein] Magnesium-chelatase subunit ChlD, chloroplastic OS=Arabidopsis thaliana OX=3702 GN=CHLD PE=1 SV=3
Q9SIE1	Bifunctional aspartate aminotransferase and glutamate/aspartate-prephenate aminotransferase OS=Arabidopsis thaliana OX=3702 GN=PAT PE=1 SV=2	30.9474	11	14	11	475	50.967	7.9	44.2503	11
Protein Group ID	# Proteins	# Unique Peptides	# Peptides	# PSMs	Group Description
576	1	11	11	14	[Master Protein] Bifunctional aspartate aminotransferase and glutamate/aspartate-prephenate aminotransferase OS=Arabidopsis thaliana OX=3702 GN=PAT PE=1 SV=2
F4JNZ8	Beta-adaptin-like protein OS=Arabidopsis thaliana OX=3702 GN=At4g11380 PE=1 SV=1	19.6507	11	14	11	916	101.851	5.03	39.649	11
Protein Group ID	# Proteins	# Unique Peptides	# Peptides	# PSMs	Group Description
1162	4	11	11	15	[Master Protein] Beta-adaptin-like protein OS=Arabidopsis thaliana OX=3702 GN=At4g11380 PE=1 SV=1
Q8W034	Heterogeneous nuclear ribonucleoprotein 1 OS=Arabidopsis thaliana OX=3702 GN=RNP1 PE=1 SV=1	32.3601	11	14	11	411	42.328	5.9	30.8934	11
Protein Group ID	# Proteins	# Unique Peptides	# Peptides	# PSMs	Group Description
671	1	11	11	14	[Master Protein] Heterogeneous nuclear ribonucleoprotein 1 OS=Arabidopsis thaliana OX=3702 GN=RNP1 PE=1 SV=1
Q9LY74	2-methyl-6-phytyl-1,4-hydroquinone methyltransferase, chloroplastic OS=Arabidopsis thaliana OX=3702 GN=VTE3 PE=1 SV=1	28.6982	10	14	10	338	37.903	9.1	42.1997	10
Protein Group ID	# Proteins	# Unique Peptides	# Peptides	# PSMs	Group Description
635	1	10	10	14	[Master Protein] 2-methyl-6-phytyl-1,4-hydroquinone methyltransferase, chloroplastic OS=Arabidopsis thaliana OX=3702 GN=VTE3 PE=1 SV=1
Q93XM7	Mitochondrial carnitine/acylcarnitine carrier-like protein OS=Arabidopsis thaliana OX=3702 GN=BOU PE=1 SV=1	36.6667	10	14	10	300	31.003	9.52	37.7505	10
Protein Group ID	# Proteins	# Unique Peptides	# Peptides	# PSMs	Group Description
1642	1	10	10	14	[Master Protein] Mitochondrial carnitine/acylcarnitine carrier-like protein OS=Arabidopsis thaliana OX=3702 GN=BOU PE=1 SV=1
Q9LW57	Plastid-lipid-associated protein 6, chloroplastic OS=Arabidopsis thaliana OX=3702 GN=PAP6 PE=1 SV=1	39.7887	9	14	9	284	30.436	6.13	44.8116	9
Protein Group ID	# Proteins	# Unique Peptides	# Peptides	# PSMs	Group Description
1619	3	9	9	14	[Master Protein] Plastid-lipid-associated protein 6, chloroplastic OS=Arabidopsis thaliana OX=3702 GN=PAP6 PE=1 SV=1
O49457	DNAJ heat shock family protein OS=Arabidopsis thaliana OX=3702 GN=F20O9.160 PE=1 SV=1	43.3908	9	14	7	348	38.167	8.91	44.5898	9
Protein Group ID	# Proteins	# Unique Peptides	# Peptides	# PSMs	Group Description
1837	3	7	9	14	[Master Protein] DNAJ heat shock family protein OS=Arabidopsis thaliana OX=3702 GN=F20O9.160 PE=1 SV=1
Q9FPJ8	Polyadenylate-binding protein RBP45A OS=Arabidopsis thaliana OX=3702 GN=RBP45A PE=2 SV=1	30.2326	8	14	7	387	42.297	6.55	35.2398	8
Protein Group ID	# Proteins	# Unique Peptides	# Peptides	# PSMs	Group Description
270	1	7	8	14	[Master Protein] Polyadenylate-binding protein RBP45A OS=Arabidopsis thaliana OX=3702 GN=RBP45A PE=2 SV=1
Q9LLC1	Biotin carboxyl carrier protein of acetyl-CoA carboxylase 2, chloroplastic OS=Arabidopsis thaliana OX=3702 GN=BCCP2 PE=1 SV=1	39.6078	8	14	5	255	27.262	7.8	33.4684	8
Protein Group ID	# Proteins	# Unique Peptides	# Peptides	# PSMs	Group Description
628	1	5	8	14	[Master Protein] Biotin carboxyl carrier protein of acetyl-CoA carboxylase 2, chloroplastic OS=Arabidopsis thaliana OX=3702 GN=BCCP2 PE=1 SV=1
P11139	Tubulin alpha-1 chain OS=Arabidopsis thaliana OX=3702 GN=TUBA1 PE=2 SV=1	16.6667	7	14	1	450	49.768	5.05	42.2487	7
Protein Group ID	# Proteins	# Unique Peptides	# Peptides	# PSMs	Group Description
1141	1	1	7	14	[Master Protein] Tubulin alpha-1 chain OS=Arabidopsis thaliana OX=3702 GN=TUBA1 PE=2 SV=1
Q9LV77	Asparagine synthetase [glutamine-hydrolyzing] 2 OS=Arabidopsis thaliana OX=3702 GN=ASN2 PE=2 SV=1	35.1211	13	13	13	578	64.989	6.46	39.0466	13
Protein Group ID	# Proteins	# Unique Peptides	# Peptides	# PSMs	Group Description
14	3	13	13	13	[Master Protein] Asparagine synthetase [glutamine-hydrolyzing] 2 OS=Arabidopsis thaliana OX=3702 GN=ASN2 PE=2 SV=1
O23255	Adenosylhomocysteinase 1 OS=Arabidopsis thaliana OX=3702 GN=SAHH1 PE=1 SV=1	32.1649	13	13	13	485	53.344	5.97	39.0045	13
Protein Group ID	# Proteins	# Unique Peptides	# Peptides	# PSMs	Group Description
1494	5	13	13	13	[Master Protein] Adenosylhomocysteinase 1 OS=Arabidopsis thaliana OX=3702 GN=SAHH1 PE=1 SV=1
F4IL68	SH3 domain-containing protein OS=Arabidopsis thaliana OX=3702 GN=At2g07360 PE=1 SV=1	11.6861	13	13	13	1198	130.263	5.69	37.9688	13
Protein Group ID	# Proteins	# Unique Peptides	# Peptides	# PSMs	Group Description
627	2	13	13	13	[Master Protein] SH3 domain-containing protein OS=Arabidopsis thaliana OX=3702 GN=At2g07360 PE=1 SV=1
Q8LPS1	Long chain acyl-CoA synthetase 6, peroxisomal OS=Arabidopsis thaliana OX=3702 GN=LACS6 PE=1 SV=1	21.9686	13	13	13	701	76.555	7.93	35.0255	13
Protein Group ID	# Proteins	# Unique Peptides	# Peptides	# PSMs	Group Description
1103	1	13	13	13	[Master Protein] Long chain acyl-CoA synthetase 6, peroxisomal OS=Arabidopsis thaliana OX=3702 GN=LACS6 PE=1 SV=1
O81283	Translocase of chloroplast 159, chloroplastic OS=Arabidopsis thaliana OX=3702 GN=TOC159 PE=1 SV=1	15.1697	13	13	13	1503	160.721	4.55	33.2887	13
Protein Group ID	# Proteins	# Unique Peptides	# Peptides	# PSMs	Group Description
23	1	13	13	13	[Master Protein] Translocase of chloroplast 159, chloroplastic OS=Arabidopsis thaliana OX=3702 GN=TOC159 PE=1 SV=1
P25696	Bifunctional enolase 2/transcriptional activator OS=Arabidopsis thaliana OX=3702 GN=ENO2 PE=1 SV=1	43.2432	12	13	12	444	47.689	5.77	40.803	12
Protein Group ID	# Proteins	# Unique Peptides	# Peptides	# PSMs	Group Description
1464	2	12	12	13	[Master Protein] Bifunctional enolase 2/transcriptional activator OS=Arabidopsis thaliana OX=3702 GN=ENO2 PE=1 SV=1
O80503	Expressed protein OS=Arabidopsis thaliana OX=3702 GN=At2g44640 PE=1 SV=2	37.2506	12	13	12	451	49.8	8.73	36.0665	12
Protein Group ID	# Proteins	# Unique Peptides	# Peptides	# PSMs	Group Description
1827	1	12	12	13	[Master Protein] Expressed protein OS=Arabidopsis thaliana OX=3702 GN=At2g44640 PE=1 SV=2
P57720	Chorismate synthase, chloroplastic OS=Arabidopsis thaliana OX=3702 GN=EMB1144 PE=2 SV=2	38.3028	12	13	12	436	47.288	8.12	34.7245	12
Protein Group ID	# Proteins	# Unique Peptides	# Peptides	# PSMs	Group Description
2064	3	12	12	13	[Master Protein] Chorismate synthase, chloroplastic OS=Arabidopsis thaliana OX=3702 GN=EMB1144 PE=2 SV=2
Q94K80	La-related protein 1C OS=Arabidopsis thaliana OX=3702 GN=LARP1C PE=1 SV=1	30.5927	12	13	12	523	55.804	9.74	33.7398	12
Protein Group ID	# Proteins	# Unique Peptides	# Peptides	# PSMs	Group Description
1445	2	12	12	13	[Master Protein] La-related protein 1C OS=Arabidopsis thaliana OX=3702 GN=LARP1C PE=1 SV=1
Q9C5U3	26S proteasome regulatory subunit 8 homolog A OS=Arabidopsis thaliana OX=3702 GN=RPT6A PE=1 SV=1	35.3222	12	13	10	419	47.218	8.88	33.0108	12
Protein Group ID	# Proteins	# Unique Peptides	# Peptides	# PSMs	Group Description
291	5	10	12	13	[Master Protein] 26S proteasome regulatory subunit 8 homolog A OS=Arabidopsis thaliana OX=3702 GN=RPT6A PE=1 SV=1
Q9LNU4	26S proteasome non-ATPase regulatory subunit 3 homolog A OS=Arabidopsis thaliana OX=3702 GN=RPN3A PE=1 SV=3	28.6885	12	13	4	488	55.548	8.19	31.3761	12
Protein Group ID	# Proteins	# Unique Peptides	# Peptides	# PSMs	Group Description
1701	1	4	12	13	[Master Protein] 26S proteasome non-ATPase regulatory subunit 3 homolog A OS=Arabidopsis thaliana OX=3702 GN=RPN3A PE=1 SV=3
Q9SAD7	Eukaryotic translation initiation factor 4B2 OS=Arabidopsis thaliana OX=3702 GN=EIF4B2 PE=1 SV=1	24.9545	12	13	12	549	59.289	8.72	25.9825	12
Protein Group ID	# Proteins	# Unique Peptides	# Peptides	# PSMs	Group Description
313	2	12	12	13	[Master Protein] Eukaryotic translation initiation factor 4B2 OS=Arabidopsis thaliana OX=3702 GN=EIF4B2 PE=1 SV=1
Q43387	Peroxidase 71 OS=Arabidopsis thaliana OX=3702 GN=PER71 PE=1 SV=1	47.2561	11	13	11	328	34.868	8.21	44.9885	11
Protein Group ID	# Proteins	# Unique Peptides	# Peptides	# PSMs	Group Description
56	1	11	11	13	[Master Protein] Peroxidase 71 OS=Arabidopsis thaliana OX=3702 GN=PER71 PE=1 SV=1
P82658	Thylakoid lumenal 19 kDa protein, chloroplastic OS=Arabidopsis thaliana OX=3702 GN=At3g63540 PE=1 SV=2	57.2052	11	13	11	229	24.964	7.47	42.105	11
Protein Group ID	# Proteins	# Unique Peptides	# Peptides	# PSMs	Group Description
1684	1	11	11	13	[Master Protein] Thylakoid lumenal 19 kDa protein, chloroplastic OS=Arabidopsis thaliana OX=3702 GN=At3g63540 PE=1 SV=2
Q9FLW9	Plastidial pyruvate kinase 2 OS=Arabidopsis thaliana OX=3702 GN=PKP2 PE=1 SV=1	24.0069	11	13	10	579	63.481	7.03	40.1724	11
Protein Group ID	# Proteins	# Unique Peptides	# Peptides	# PSMs	Group Description
496	1	10	11	13	[Master Protein] Plastidial pyruvate kinase 2 OS=Arabidopsis thaliana OX=3702 GN=PKP2 PE=1 SV=1
P31414	Pyrophosphate-energized vacuolar membrane proton pump 1 OS=Arabidopsis thaliana OX=3702 GN=AVP1 PE=1 SV=1	16.3636	11	13	11	770	80.768	5.26	39.7848	11
Protein Group ID	# Proteins	# Unique Peptides	# Peptides	# PSMs	Group Description
1405	2	11	11	13	[Master Protein] Pyrophosphate-energized vacuolar membrane proton pump 1 OS=Arabidopsis thaliana OX=3702 GN=AVP1 PE=1 SV=1
O04331	Prohibitin-3, mitochondrial OS=Arabidopsis thaliana OX=3702 GN=PHB3 PE=1 SV=1	57.4007	11	13	11	277	30.381	7.64	38.5524	11
Protein Group ID	# Proteins	# Unique Peptides	# Peptides	# PSMs	Group Description
22	3	11	11	13	[Master Protein] Prohibitin-3, mitochondrial OS=Arabidopsis thaliana OX=3702 GN=PHB3 PE=1 SV=1
P25697	Phosphoribulokinase, chloroplastic OS=Arabidopsis thaliana OX=3702 GN=At1g32060 PE=1 SV=1	46.8354	11	13	11	395	44.436	6.05	38.0119	11
Protein Group ID	# Proteins	# Unique Peptides	# Peptides	# PSMs	Group Description
1522	1	11	11	13	[Master Protein] Phosphoribulokinase, chloroplastic OS=Arabidopsis thaliana OX=3702 GN=At1g32060 PE=1 SV=1
Q9SIV2	26S proteasome non-ATPase regulatory subunit 2 homolog A OS=Arabidopsis thaliana OX=3702 GN=RPN1A PE=1 SV=2	14.7026	11	13	4	891	98.082	5.1	36.8391	11
Protein Group ID	# Proteins	# Unique Peptides	# Peptides	# PSMs	Group Description
1591	1	4	11	13	[Master Protein] 26S proteasome non-ATPase regulatory subunit 2 homolog A OS=Arabidopsis thaliana OX=3702 GN=RPN1A PE=1 SV=2
Q8LFS6	RNA-binding protein BRN1 OS=Arabidopsis thaliana OX=3702 GN=BRN1 PE=2 SV=1	30.6122	11	13	11	441	48.168	8.76	34.09	11
Protein Group ID	# Proteins	# Unique Peptides	# Peptides	# PSMs	Group Description
83	3	11	11	13	[Master Protein] RNA-binding protein BRN1 OS=Arabidopsis thaliana OX=3702 GN=BRN1 PE=2 SV=1
Q9SV20	Coatomer subunit beta-2 OS=Arabidopsis thaliana OX=3702 GN=At4g31490 PE=2 SV=2	14.346	11	13	11	948	106.01	6.01	34.0101	11
Protein Group ID	# Proteins	# Unique Peptides	# Peptides	# PSMs	Group Description
1403	3	11	11	13	[Master Protein] Coatomer subunit beta-2 OS=Arabidopsis thaliana OX=3702 GN=At4g31490 PE=2 SV=2
Q9SJU4	Fructose-bisphosphate aldolase 1, chloroplastic OS=Arabidopsis thaliana OX=3702 GN=FBA1 PE=1 SV=2	28.0702	10	13	3	399	42.904	6.58	38.7289	10
Protein Group ID	# Proteins	# Unique Peptides	# Peptides	# PSMs	Group Description
1158	3	3	10	13	[Master Protein] Fructose-bisphosphate aldolase 1, chloroplastic OS=Arabidopsis thaliana OX=3702 GN=FBA1 PE=1 SV=2
Q9SMX3	Mitochondrial outer membrane protein porin 3 OS=Arabidopsis thaliana OX=3702 GN=VDAC3 PE=1 SV=3	54.3796	10	13	9	274	29.193	8.21	38.3477	10
Protein Group ID	# Proteins	# Unique Peptides	# Peptides	# PSMs	Group Description
2133	1	9	10	13	[Master Protein] Mitochondrial outer membrane protein porin 3 OS=Arabidopsis thaliana OX=3702 GN=VDAC3 PE=1 SV=3
Q9FJR0	Regulator of nonsense transcripts 1 homolog OS=Arabidopsis thaliana OX=3702 GN=UPF1 PE=1 SV=2	11.3238	10	13	10	1254	136.783	6.48	33.8253	10
Protein Group ID	# Proteins	# Unique Peptides	# Peptides	# PSMs	Group Description
509	3	10	10	14	[Master Protein] Regulator of nonsense transcripts 1 homolog OS=Arabidopsis thaliana OX=3702 GN=UPF1 PE=1 SV=2
Q8VYI4	Aspartate-semialdehyde dehydrogenase OS=Arabidopsis thaliana OX=3702 GN=At1g14810 PE=1 SV=1	33.3333	9	13	9	375	40.72	7.01	45.2012	9
Protein Group ID	# Proteins	# Unique Peptides	# Peptides	# PSMs	Group Description
414	2	9	9	13	[Master Protein] Aspartate-semialdehyde dehydrogenase OS=Arabidopsis thaliana OX=3702 GN=At1g14810 PE=1 SV=1
Q9SR37	Beta-glucosidase 23 OS=Arabidopsis thaliana OX=3702 GN=BGLU23 PE=1 SV=1	26.5267	9	13	9	524	59.683	6.92	38.7221	9
Protein Group ID	# Proteins	# Unique Peptides	# Peptides	# PSMs	Group Description
965	6	9	9	13	[Master Protein] Beta-glucosidase 23 OS=Arabidopsis thaliana OX=3702 GN=BGLU23 PE=1 SV=1
Q9FK59	Eukaryotic translation initiation factor NCBP OS=Arabidopsis thaliana OX=3702 GN=NCBP PE=1 SV=1	44.3439	9	13	9	221	25.729	6.95	32.9551	9
Protein Group ID	# Proteins	# Unique Peptides	# Peptides	# PSMs	Group Description
508	1	9	9	13	[Master Protein] Eukaryotic translation initiation factor NCBP OS=Arabidopsis thaliana OX=3702 GN=NCBP PE=1 SV=1
Q9FFJ2	Rubredoxin family protein OS=Arabidopsis thaliana OX=3702 GN=ENH1 PE=1 SV=1	47.6015	8	13	8	271	28.441	9.57	47.0927	8
Protein Group ID	# Proteins	# Unique Peptides	# Peptides	# PSMs	Group Description
1107	2	8	8	13	[Master Protein] Rubredoxin family protein OS=Arabidopsis thaliana OX=3702 GN=ENH1 PE=1 SV=1
Q42029	Oxygen-evolving enhancer protein 2-1, chloroplastic OS=Arabidopsis thaliana OX=3702 GN=PSBP1 PE=1 SV=2	41.8251	8	13	8	263	28.078	7.39	43.2691	8
Protein Group ID	# Proteins	# Unique Peptides	# Peptides	# PSMs	Group Description
2104	2	8	8	13	[Master Protein] Oxygen-evolving enhancer protein 2-1, chloroplastic OS=Arabidopsis thaliana OX=3702 GN=PSBP1 PE=1 SV=2
Q9MAK9	26S proteasome regulatory subunit S10B homolog B OS=Arabidopsis thaliana OX=3702 GN=RPT4B PE=1 SV=1	40.3509	12	12	2	399	44.727	8.19	32.6273	12
Protein Group ID	# Proteins	# Unique Peptides	# Peptides	# PSMs	Group Description
1814	4	2	12	12	[Master Protein] 26S proteasome regulatory subunit S10B homolog B OS=Arabidopsis thaliana OX=3702 GN=RPT4B PE=1 SV=1
F4IEP9	AP-1 complex subunit gamma OS=Arabidopsis thaliana OX=3702 GN=At1g60070 PE=1 SV=1	16.2584	12	12	12	898	98.756	6.43	31.3362	12
Protein Group ID	# Proteins	# Unique Peptides	# Peptides	# PSMs	Group Description
408	2	12	12	12	[Master Protein] AP-1 complex subunit gamma OS=Arabidopsis thaliana OX=3702 GN=At1g60070 PE=1 SV=1
F4IWV2	2-oxoglutarate dehydrogenase, E1 component OS=Arabidopsis thaliana OX=3702 GN=At3g55410 PE=1 SV=1	13.5693	12	12	12	1017	115.091	6.93	29.3299	12
Protein Group ID	# Proteins	# Unique Peptides	# Peptides	# PSMs	Group Description
152	2	12	12	12	[Master Protein] 2-oxoglutarate dehydrogenase, E1 component OS=Arabidopsis thaliana OX=3702 GN=At3g55410 PE=1 SV=1
Q56WK6	Patellin-1 OS=Arabidopsis thaliana OX=3702 GN=PATL1 PE=1 SV=2	23.9092	12	12	12	573	64.007	4.83	26.7941	12
Protein Group ID	# Proteins	# Unique Peptides	# Peptides	# PSMs	Group Description
1548	3	12	12	12	[Master Protein] Patellin-1 OS=Arabidopsis thaliana OX=3702 GN=PATL1 PE=1 SV=2
Q9SN86	Malate dehydrogenase, chloroplastic OS=Arabidopsis thaliana OX=3702 GN=At3g47520 PE=1 SV=1	34.7395	11	12	10	403	42.379	8.51	38.9166	11
Protein Group ID	# Proteins	# Unique Peptides	# Peptides	# PSMs	Group Description
1165	1	10	11	12	[Master Protein] Malate dehydrogenase, chloroplastic OS=Arabidopsis thaliana OX=3702 GN=At3g47520 PE=1 SV=1
Q42523	Methylcrotonoyl-CoA carboxylase subunit alpha, mitochondrial OS=Arabidopsis thaliana OX=3702 GN=MCCA PE=1 SV=2	23.1608	11	12	11	734	80.401	6.9	38.5874	11
Protein Group ID	# Proteins	# Unique Peptides	# Peptides	# PSMs	Group Description
596	1	11	11	12	[Master Protein] Methylcrotonoyl-CoA carboxylase subunit alpha, mitochondrial OS=Arabidopsis thaliana OX=3702 GN=MCCA PE=1 SV=2
P92947	Monodehydroascorbate reductase, chloroplastic/mitochondrial OS=Arabidopsis thaliana OX=3702 GN=MDAR5 PE=1 SV=3	32.2515	11	12	11	493	53.269	8.02	38.1991	11
Protein Group ID	# Proteins	# Unique Peptides	# Peptides	# PSMs	Group Description
1479	3	11	11	12	[Master Protein] Monodehydroascorbate reductase, chloroplastic/mitochondrial OS=Arabidopsis thaliana OX=3702 GN=MDAR5 PE=1 SV=3
F4I1T7	Nuclear pore complex protein NUP214 OS=Arabidopsis thaliana OX=3702 GN=NUP214 PE=1 SV=1	9.89555	11	12	11	1819	192.811	5.57	36.1388	11
Protein Group ID	# Proteins	# Unique Peptides	# Peptides	# PSMs	Group Description
248	1	11	11	12	[Master Protein] Nuclear pore complex protein NUP214 OS=Arabidopsis thaliana OX=3702 GN=NUP214 PE=1 SV=1
Q0WQD5	RNA binding (RRM/RBD/RNP motifs) family protein OS=Arabidopsis thaliana OX=3702 GN=At2g28540 PE=1 SV=1	17.9167	11	12	11	960	106.983	6.48	35.0408	11
Protein Group ID	# Proteins	# Unique Peptides	# Peptides	# PSMs	Group Description
757	2	11	11	12	[Master Protein] RNA binding (RRM/RBD/RNP motifs) family protein OS=Arabidopsis thaliana OX=3702 GN=At2g28540 PE=1 SV=1
F4K409	Elongation factor family protein OS=Arabidopsis thaliana OX=3702 GN=SVR3 PE=1 SV=1	24.8521	11	12	11	676	74.367	7.25	33.6931	11
Protein Group ID	# Proteins	# Unique Peptides	# Peptides	# PSMs	Group Description
1812	2	11	11	12	[Master Protein] Elongation factor family protein OS=Arabidopsis thaliana OX=3702 GN=SVR3 PE=1 SV=1
P93755	Zinc finger CCCH domain-containing protein 30 OS=Arabidopsis thaliana OX=3702 GN=At2g41900 PE=1 SV=2	25.5587	11	12	11	716	77.943	6.35	32.9295	11
Protein Group ID	# Proteins	# Unique Peptides	# Peptides	# PSMs	Group Description
2	1	11	11	12	[Master Protein] Zinc finger CCCH domain-containing protein 30 OS=Arabidopsis thaliana OX=3702 GN=At2g41900 PE=1 SV=2
Q9M1R2	Proline--tRNA ligase, cytoplasmic OS=Arabidopsis thaliana OX=3702 GN=At3g62120 PE=1 SV=1	27.9245	11	12	11	530	60.717	6.4	32.1985	11
Protein Group ID	# Proteins	# Unique Peptides	# Peptides	# PSMs	Group Description
1059	2	11	11	12	[Master Protein] Proline--tRNA ligase, cytoplasmic OS=Arabidopsis thaliana OX=3702 GN=At3g62120 PE=1 SV=1
Q9SYM5	Trifunctional UDP-glucose 4,6-dehydratase/UDP-4-keto-6-deoxy-D-glucose 3,5-epimerase/UDP-4-keto-L-rhamnose-reductase RHM1 OS=Arabidopsis thaliana OX=3702 GN=RHM1 PE=1 SV=1	20.1794	11	12	10	669	75.324	7.28	31.7239	11
Protein Group ID	# Proteins	# Unique Peptides	# Peptides	# PSMs	Group Description
2166	4	10	11	13	[Master Protein] Trifunctional UDP-glucose 4,6-dehydratase/UDP-4-keto-6-deoxy-D-glucose 3,5-epimerase/UDP-4-keto-L-rhamnose-reductase RHM1 OS=Arabidopsis thaliana OX=3702 GN=RHM1 PE=1 SV=1
Q9SRZ6	Cytosolic isocitrate dehydrogenase [NADP] OS=Arabidopsis thaliana OX=3702 GN=CICDH PE=1 SV=1	32.9268	11	12	10	410	45.717	6.57	31.2463	11
Protein Group ID	# Proteins	# Unique Peptides	# Peptides	# PSMs	Group Description
629	3	10	11	12	[Master Protein] Cytosolic isocitrate dehydrogenase [NADP] OS=Arabidopsis thaliana OX=3702 GN=CICDH PE=1 SV=1
Q8VYZ8	Pentatricopeptide repeat (PPR) superfamily protein OS=Arabidopsis thaliana OX=3702 GN=At1g64430 PE=1 SV=1	25.5814	11	12	11	559	61.583	6	29.3545	11
Protein Group ID	# Proteins	# Unique Peptides	# Peptides	# PSMs	Group Description
498	2	11	11	12	[Master Protein] Pentatricopeptide repeat (PPR) superfamily protein OS=Arabidopsis thaliana OX=3702 GN=At1g64430 PE=1 SV=1
Q38845	Serine/threonine-protein phosphatase 2A 65 kDa regulatory subunit A alpha isoform OS=Arabidopsis thaliana OX=3702 GN=PP2AA1 PE=1 SV=1	22.619	11	12	8	588	65.452	5.07	29.0689	11
Protein Group ID	# Proteins	# Unique Peptides	# Peptides	# PSMs	Group Description
222	1	8	11	12	[Master Protein] Serine/threonine-protein phosphatase 2A 65 kDa regulatory subunit A alpha isoform OS=Arabidopsis thaliana OX=3702 GN=PP2AA1 PE=1 SV=1
Q8VZ57	Alpha/beta-Hydrolases superfamily protein OS=Arabidopsis thaliana OX=3702 GN=At1g52510 PE=1 SV=1	34.2105	10	12	10	380	41.813	7.05	38.4077	10
Protein Group ID	# Proteins	# Unique Peptides	# Peptides	# PSMs	Group Description
1786	2	10	10	12	[Master Protein] Alpha/beta-Hydrolases superfamily protein OS=Arabidopsis thaliana OX=3702 GN=At1g52510 PE=1 SV=1
Q0WNJ6	Clathrin heavy chain 1 OS=Arabidopsis thaliana OX=3702 GN=CHC1 PE=1 SV=1	8.03519	10	12	10	1705	193.122	5.4	37.3183	10
Protein Group ID	# Proteins	# Unique Peptides	# Peptides	# PSMs	Group Description
1065	2	10	10	12	[Master Protein] Clathrin heavy chain 1 OS=Arabidopsis thaliana OX=3702 GN=CHC1 PE=1 SV=1
Q9LKA4	UBP1-associated protein 2C OS=Arabidopsis thaliana OX=3702 GN=UBA2C PE=2 SV=1	29.2079	10	12	10	404	41.754	8.41	36.2389	10
Protein Group ID	# Proteins	# Unique Peptides	# Peptides	# PSMs	Group Description
905	1	10	10	12	[Master Protein] UBP1-associated protein 2C OS=Arabidopsis thaliana OX=3702 GN=UBA2C PE=2 SV=1
A0A1P8B3H0	S-adenosyl-L-methionine-dependent methyltransferases superfamily protein OS=Arabidopsis thaliana OX=3702 GN=CCoAOMT1 PE=1 SV=1	36.7133	10	12	10	286	32.453	6.19	34.4378	10
Protein Group ID	# Proteins	# Unique Peptides	# Peptides	# PSMs	Group Description
1076	3	10	10	12	[Master Protein] S-adenosyl-L-methionine-dependent methyltransferases superfamily protein OS=Arabidopsis thaliana OX=3702 GN=CCoAOMT1 PE=1 SV=1
Q9FFR3	6-phosphogluconate dehydrogenase, decarboxylating 3, chloroplastic OS=Arabidopsis thaliana OX=3702 GN=PGD3 PE=1 SV=1	22.9979	10	12	5	487	53.284	5.8	33.951	10
Protein Group ID	# Proteins	# Unique Peptides	# Peptides	# PSMs	Group Description
1052	1	5	10	12	[Master Protein] 6-phosphogluconate dehydrogenase, decarboxylating 3, chloroplastic OS=Arabidopsis thaliana OX=3702 GN=PGD3 PE=1 SV=1
Q9C522	ATP-citrate synthase beta chain protein 1 OS=Arabidopsis thaliana OX=3702 GN=ACLB-1 PE=2 SV=1	24.6711	10	12	10	608	65.772	7.81	32.562	10
Protein Group ID	# Proteins	# Unique Peptides	# Peptides	# PSMs	Group Description
70	2	10	10	12	[Master Protein] ATP-citrate synthase beta chain protein 1 OS=Arabidopsis thaliana OX=3702 GN=ACLB-1 PE=2 SV=1
O82533	Cell division protein FtsZ homolog 2-1, chloroplastic OS=Arabidopsis thaliana OX=3702 GN=FTSZ2-1 PE=1 SV=2	25.1046	9	12	4	478	50.69	5.71	46.1901	9
Protein Group ID	# Proteins	# Unique Peptides	# Peptides	# PSMs	Group Description
1088	2	4	9	12	[Master Protein] Cell division protein FtsZ homolog 2-1, chloroplastic OS=Arabidopsis thaliana OX=3702 GN=FTSZ2-1 PE=1 SV=2
P37107	Signal recognition particle 54 kDa protein, chloroplastic OS=Arabidopsis thaliana OX=3702 GN=FFC PE=1 SV=1	20.7447	9	12	9	564	61.193	9.44	37.6843	9
Protein Group ID	# Proteins	# Unique Peptides	# Peptides	# PSMs	Group Description
451	1	9	9	12	[Master Protein] Signal recognition particle 54 kDa protein, chloroplastic OS=Arabidopsis thaliana OX=3702 GN=FFC PE=1 SV=1
O48847	Transcriptional corepressor LEUNIG_HOMOLOG OS=Arabidopsis thaliana OX=3702 GN=LUH PE=1 SV=1	18.1703	9	12	9	787	85.461	7.08	36.1973	9
Protein Group ID	# Proteins	# Unique Peptides	# Peptides	# PSMs	Group Description
876	1	9	9	12	[Master Protein] Transcriptional corepressor LEUNIG_HOMOLOG OS=Arabidopsis thaliana OX=3702 GN=LUH PE=1 SV=1
P43297	Cysteine proteinase RD21A OS=Arabidopsis thaliana OX=3702 GN=RD21A PE=1 SV=1	19.2641	9	12	9	462	50.933	5.41	35.6974	9
Protein Group ID	# Proteins	# Unique Peptides	# Peptides	# PSMs	Group Description
2119	2	9	9	12	[Master Protein] Cysteine proteinase RD21A OS=Arabidopsis thaliana OX=3702 GN=RD21A PE=1 SV=1
Q03250	Glycine-rich RNA-binding protein 7 OS=Arabidopsis thaliana OX=3702 GN=RBG7 PE=1 SV=1	52.8409	9	12	7	176	16.88	6.15	35.478	9
Protein Group ID	# Proteins	# Unique Peptides	# Peptides	# PSMs	Group Description
1635	2	7	9	12	[Master Protein] Glycine-rich RNA-binding protein 7 OS=Arabidopsis thaliana OX=3702 GN=RBG7 PE=1 SV=1
O22791	Putative RNA-binding protein OS=Arabidopsis thaliana OX=3702 GN=At2g33410 PE=1 SV=1	24.7525	9	12	9	404	41.303	6.55	33.0854	9
Protein Group ID	# Proteins	# Unique Peptides	# Peptides	# PSMs	Group Description
1536	1	9	9	12	[Master Protein] Putative RNA-binding protein OS=Arabidopsis thaliana OX=3702 GN=At2g33410 PE=1 SV=1
Q9XFS9	1-deoxy-D-xylulose 5-phosphate reductoisomerase, chloroplastic OS=Arabidopsis thaliana OX=3702 GN=DXR PE=2 SV=2	25.7862	9	12	9	477	51.931	7.05	32.9253	9
Protein Group ID	# Proteins	# Unique Peptides	# Peptides	# PSMs	Group Description
1655	2	9	9	12	[Master Protein] 1-deoxy-D-xylulose 5-phosphate reductoisomerase, chloroplastic OS=Arabidopsis thaliana OX=3702 GN=DXR PE=2 SV=2
Q9LNV0	Calcium-dependent lipid-binding (CaLB domain) family protein OS=Arabidopsis thaliana OX=3702 GN=At1g07310 PE=1 SV=1	49.4318	9	12	9	352	38.989	7.66	31.3956	9
Protein Group ID	# Proteins	# Unique Peptides	# Peptides	# PSMs	Group Description
1226	1	9	9	12	[Master Protein] Calcium-dependent lipid-binding (CaLB domain) family protein OS=Arabidopsis thaliana OX=3702 GN=At1g07310 PE=1 SV=1
Q9FWA3	6-phosphogluconate dehydrogenase, decarboxylating 2 OS=Arabidopsis thaliana OX=3702 GN=PGD2 PE=1 SV=1	18.5185	9	12	7	486	53.544	7.42	30.201	9
Protein Group ID	# Proteins	# Unique Peptides	# Peptides	# PSMs	Group Description
974	1	7	9	12	[Master Protein] 6-phosphogluconate dehydrogenase, decarboxylating 2 OS=Arabidopsis thaliana OX=3702 GN=PGD2 PE=1 SV=1
Q42139	AT4g32260/F10M6_100 OS=Arabidopsis thaliana OX=3702 GN=PDE334 PE=1 SV=2	34.2466	8	12	8	219	23.903	5.86	39.0461	8
Protein Group ID	# Proteins	# Unique Peptides	# Peptides	# PSMs	Group Description
771	1	8	8	12	[Master Protein] AT4g32260/F10M6_100 OS=Arabidopsis thaliana OX=3702 GN=PDE334 PE=1 SV=2
Q9C9I7	Rieske (2Fe-2S) domain-containing protein OS=Arabidopsis thaliana OX=3702 GN=PSB33 PE=1 SV=1	36.2369	8	12	8	287	31.708	8.73	37.3281	8
Protein Group ID	# Proteins	# Unique Peptides	# Peptides	# PSMs	Group Description
236	1	8	8	12	[Master Protein] Rieske (2Fe-2S) domain-containing protein OS=Arabidopsis thaliana OX=3702 GN=PSB33 PE=1 SV=1
Q9SR91	At3g08910 OS=Arabidopsis thaliana OX=3702 GN=T16O11.15 PE=1 SV=1	37.7709	8	12	5	323	35.774	9.23	27.8908	8
Protein Group ID	# Proteins	# Unique Peptides	# Peptides	# PSMs	Group Description
1311	1	5	8	12	[Master Protein] At3g08910 OS=Arabidopsis thaliana OX=3702 GN=T16O11.15 PE=1 SV=1
P83755	Photosystem II protein D1 OS=Arabidopsis thaliana OX=3702 GN=psbA PE=1 SV=2	20.6799	6	12	6	353	38.911	5.25	31.6213	6
Protein Group ID	# Proteins	# Unique Peptides	# Peptides	# PSMs	Group Description
1144	1	6	6	12	[Master Protein] Photosystem II protein D1 OS=Arabidopsis thaliana OX=3702 GN=psbA PE=1 SV=2
O23254	Serine hydroxymethyltransferase 4 OS=Arabidopsis thaliana OX=3702 GN=SHM4 PE=1 SV=1	28.4501	11	11	11	471	51.685	7.23	35.7833	11
Protein Group ID	# Proteins	# Unique Peptides	# Peptides	# PSMs	Group Description
1493	1	11	11	11	[Master Protein] Serine hydroxymethyltransferase 4 OS=Arabidopsis thaliana OX=3702 GN=SHM4 PE=1 SV=1
Q9SCY0	Phosphoglucomutase, chloroplastic OS=Arabidopsis thaliana OX=3702 GN=PGMP PE=1 SV=2	22.4719	11	11	11	623	67.946	5.74	31.1869	11
Protein Group ID	# Proteins	# Unique Peptides	# Peptides	# PSMs	Group Description
1835	1	11	11	11	[Master Protein] Phosphoglucomutase, chloroplastic OS=Arabidopsis thaliana OX=3702 GN=PGMP PE=1 SV=2
Q9SL67	26S proteasome regulatory subunit 4 homolog B OS=Arabidopsis thaliana OX=3702 GN=RPT2B PE=1 SV=1	32.5056	11	11	11	443	49.316	6.1	30.3069	11
Protein Group ID	# Proteins	# Unique Peptides	# Peptides	# PSMs	Group Description
1807	2	11	11	11	[Master Protein] 26S proteasome regulatory subunit 4 homolog B OS=Arabidopsis thaliana OX=3702 GN=RPT2B PE=1 SV=1
Q9SEI3	26S proteasome regulatory subunit 10B homolog A OS=Arabidopsis thaliana OX=3702 GN=RPT4A PE=1 SV=1	35.3383	11	11	1	399	44.789	8.19	29.4589	11
Protein Group ID	# Proteins	# Unique Peptides	# Peptides	# PSMs	Group Description
247	3	1	11	11	[Master Protein] 26S proteasome regulatory subunit 10B homolog A OS=Arabidopsis thaliana OX=3702 GN=RPT4A PE=1 SV=1
Q70E96	Aldehyde dehydrogenase family 3 member F1 OS=Arabidopsis thaliana OX=3702 GN=ALDH3F1 PE=2 SV=2	33.6777	11	11	11	484	53.581	8.07	27.97	11
Protein Group ID	# Proteins	# Unique Peptides	# Peptides	# PSMs	Group Description
1338	1	11	11	11	[Master Protein] Aldehyde dehydrogenase family 3 member F1 OS=Arabidopsis thaliana OX=3702 GN=ALDH3F1 PE=2 SV=2
Q84WV1	T-complex protein 1 subunit gamma OS=Arabidopsis thaliana OX=3702 GN=CCT3 PE=1 SV=1	27.3874	11	11	11	555	60.301	5.77	26.2894	11
Protein Group ID	# Proteins	# Unique Peptides	# Peptides	# PSMs	Group Description
2177	1	11	11	11	[Master Protein] T-complex protein 1 subunit gamma OS=Arabidopsis thaliana OX=3702 GN=CCT3 PE=1 SV=1
Q9SFX3	Dolichyl-diphosphooligosaccharide--protein glycosyltransferase subunit 1A OS=Arabidopsis thaliana OX=3702 GN=OST1A PE=2 SV=1	21.4984	11	11	11	614	68.6	8.47	24.9732	11
Protein Group ID	# Proteins	# Unique Peptides	# Peptides	# PSMs	Group Description
1607	2	11	11	11	[Master Protein] Dolichyl-diphosphooligosaccharide--protein glycosyltransferase subunit 1A OS=Arabidopsis thaliana OX=3702 GN=OST1A PE=2 SV=1
Q9M291	Protein transport protein Sec24-like CEF OS=Arabidopsis thaliana OX=3702 GN=CEF PE=2 SV=3	13.0474	11	11	9	1096	117.615	7.21	21.9746	11
Protein Group ID	# Proteins	# Unique Peptides	# Peptides	# PSMs	Group Description
1227	2	9	11	11	[Master Protein] Protein transport protein Sec24-like CEF OS=Arabidopsis thaliana OX=3702 GN=CEF PE=2 SV=3
A0A2P2CLH2	NADH dehydrogenase subunit 7 OS=Arabidopsis thaliana OX=3702 GN=nad7 PE=3 SV=1	36.2944	10	11	10	394	44.975	7.12	34.3583	10
Protein Group ID	# Proteins	# Unique Peptides	# Peptides	# PSMs	Group Description
1997	2	10	10	11	[Master Protein] NADH dehydrogenase subunit 7 OS=Arabidopsis thaliana OX=3702 GN=nad7 PE=3 SV=1
F4I3J0	Obg-like ATPase 1 OS=Arabidopsis thaliana OX=3702 GN=At1g56050 PE=1 SV=1	36.1045	10	11	10	421	45.6	5.97	33.5906	10
Protein Group ID	# Proteins	# Unique Peptides	# Peptides	# PSMs	Group Description
728	1	10	10	11	[Master Protein] Obg-like ATPase 1 OS=Arabidopsis thaliana OX=3702 GN=At1g56050 PE=1 SV=1
Q93ZV8	RNI-like superfamily protein OS=Arabidopsis thaliana OX=3702 GN=emb2004 PE=1 SV=1	23.3058	10	11	10	605	64.682	7.58	33.4351	10
Protein Group ID	# Proteins	# Unique Peptides	# Peptides	# PSMs	Group Description
1180	1	10	10	11	[Master Protein] RNI-like superfamily protein OS=Arabidopsis thaliana OX=3702 GN=emb2004 PE=1 SV=1
Q9SAB3	Polyadenylate-binding protein RBP45B OS=Arabidopsis thaliana OX=3702 GN=RBP45B PE=1 SV=1	35.0617	10	11	10	405	44.087	5.87	32.3952	10
Protein Group ID	# Proteins	# Unique Peptides	# Peptides	# PSMs	Group Description
1886	1	10	10	11	[Master Protein] Polyadenylate-binding protein RBP45B OS=Arabidopsis thaliana OX=3702 GN=RBP45B PE=1 SV=1
O23264	Selenium-binding protein 1 OS=Arabidopsis thaliana OX=3702 GN=SBP1 PE=1 SV=1	30.2041	10	11	7	490	54.023	5.67	32.2229	10
Protein Group ID	# Proteins	# Unique Peptides	# Peptides	# PSMs	Group Description
708	1	7	10	11	[Master Protein] Selenium-binding protein 1 OS=Arabidopsis thaliana OX=3702 GN=SBP1 PE=1 SV=1
Q94K48	ARM repeat superfamily protein OS=Arabidopsis thaliana OX=3702 GN=At3g62530 PE=1 SV=1	43.8914	10	11	10	221	24.488	6.57	30.2169	10
Protein Group ID	# Proteins	# Unique Peptides	# Peptides	# PSMs	Group Description
1357	1	10	10	11	[Master Protein] ARM repeat superfamily protein OS=Arabidopsis thaliana OX=3702 GN=At3g62530 PE=1 SV=1
Q9FYR6	Proline--tRNA ligase, chloroplastic/mitochondrial OS=Arabidopsis thaliana OX=3702 GN=OVA6 PE=2 SV=1	24.1252	10	11	10	543	60.709	7.02	28.4958	10
Protein Group ID	# Proteins	# Unique Peptides	# Peptides	# PSMs	Group Description
1925	1	10	10	11	[Master Protein] Proline--tRNA ligase, chloroplastic/mitochondrial OS=Arabidopsis thaliana OX=3702 GN=OVA6 PE=2 SV=1
Q9S7Z3	Glutathione gamma-glutamylcysteinyltransferase 1 OS=Arabidopsis thaliana OX=3702 GN=PCS1 PE=1 SV=1	25.7732	10	11	10	485	54.439	6.6	28.2696	10
Protein Group ID	# Proteins	# Unique Peptides	# Peptides	# PSMs	Group Description
1515	6	10	10	11	[Master Protein] Glutathione gamma-glutamylcysteinyltransferase 1 OS=Arabidopsis thaliana OX=3702 GN=PCS1 PE=1 SV=1
F4I983	GYF domain-containing protein OS=Arabidopsis thaliana OX=3702 GN=At1g24300 PE=1 SV=1	11.5719	10	11	7	1495	166.168	6.04	27.9824	10
Protein Group ID	# Proteins	# Unique Peptides	# Peptides	# PSMs	Group Description
646	3	7	10	11	[Master Protein] GYF domain-containing protein OS=Arabidopsis thaliana OX=3702 GN=At1g24300 PE=1 SV=1
Q944K2	Dolichyl-diphosphooligosaccharide--protein glycosyltransferase 48 kDa subunit OS=Arabidopsis thaliana OX=3702 GN=OST48 PE=2 SV=1	26.5446	9	11	9	437	48.714	6.34	31.5042	9
Protein Group ID	# Proteins	# Unique Peptides	# Peptides	# PSMs	Group Description
227	1	9	9	11	[Master Protein] Dolichyl-diphosphooligosaccharide--protein glycosyltransferase 48 kDa subunit OS=Arabidopsis thaliana OX=3702 GN=OST48 PE=2 SV=1
Q8L793	Polyadenylate-binding protein-interacting protein 3 OS=Arabidopsis thaliana OX=3702 GN=CID3 PE=2 SV=1	18.2283	9	11	8	587	65.349	5.12	30.6938	9
Protein Group ID	# Proteins	# Unique Peptides	# Peptides	# PSMs	Group Description
1985	1	8	9	11	[Master Protein] Polyadenylate-binding protein-interacting protein 3 OS=Arabidopsis thaliana OX=3702 GN=CID3 PE=2 SV=1
F4IMY0	Pre-mRNA cleavage complex 2 Pcf11-like protein OS=Arabidopsis thaliana OX=3702 GN=At2g36480 PE=1 SV=2	11.5265	9	11	9	963	105.497	6.74	29.1782	9
Protein Group ID	# Proteins	# Unique Peptides	# Peptides	# PSMs	Group Description
1409	1	9	9	11	[Master Protein] Pre-mRNA cleavage complex 2 Pcf11-like protein OS=Arabidopsis thaliana OX=3702 GN=At2g36480 PE=1 SV=2
W6KDG8	Green fluorescent protein OS=Nicotiana benthamiana OX=4100 GN=gfp PE=1 SV=1	44.6494	9	11	8	271	30.198	6.4	29.0478	9
Protein Group ID	# Proteins	# Unique Peptides	# Peptides	# PSMs	Group Description
1848	1	8	9	11	[Master Protein] Green fluorescent protein OS=Nicotiana benthamiana OX=4100 GN=gfp PE=1 SV=1
O48844	26S proteasome non-ATPase regulatory subunit 1 homolog A OS=Arabidopsis thaliana OX=3702 GN=RPN2A PE=1 SV=1	11.753	9	11	9	1004	108.909	5.39	28.1601	9
Protein Group ID	# Proteins	# Unique Peptides	# Peptides	# PSMs	Group Description
1210	2	9	9	11	[Master Protein] 26S proteasome non-ATPase regulatory subunit 1 homolog A OS=Arabidopsis thaliana OX=3702 GN=RPN2A PE=1 SV=1
Q94A94	Diaminopimelate decarboxylase 2, chloroplastic OS=Arabidopsis thaliana OX=3702 GN=LYSA2 PE=1 SV=1	23.1084	9	11	2	489	54.13	6.67	27.4754	9
Protein Group ID	# Proteins	# Unique Peptides	# Peptides	# PSMs	Group Description
490	1	2	9	11	[Master Protein] Diaminopimelate decarboxylase 2, chloroplastic OS=Arabidopsis thaliana OX=3702 GN=LYSA2 PE=1 SV=1
Q9S7N7	Photosystem I reaction center subunit V, chloroplastic OS=Arabidopsis thaliana OX=3702 GN=PSAG PE=1 SV=1	21.875	9	11	9	160	17.075	9.57	23.8975	9
Protein Group ID	# Proteins	# Unique Peptides	# Peptides	# PSMs	Group Description
240	1	9	9	11	[Master Protein] Photosystem I reaction center subunit V, chloroplastic OS=Arabidopsis thaliana OX=3702 GN=PSAG PE=1 SV=1
Q9FVT2	Probable elongation factor 1-gamma 2 OS=Arabidopsis thaliana OX=3702 GN=At1g57720 PE=1 SV=1	24.9395	8	11	6	413	46.37	5.71	34.9629	8
Protein Group ID	# Proteins	# Unique Peptides	# Peptides	# PSMs	Group Description
777	1	6	8	11	[Master Protein] Probable elongation factor 1-gamma 2 OS=Arabidopsis thaliana OX=3702 GN=At1g57720 PE=1 SV=1
Q9LT08	26S proteasome non-ATPase regulatory subunit 14 homolog OS=Arabidopsis thaliana OX=3702 GN=RPN11 PE=1 SV=1	28.8961	8	11	8	308	34.332	6.8	28.0526	8
Protein Group ID	# Proteins	# Unique Peptides	# Peptides	# PSMs	Group Description
1698	2	8	8	11	[Master Protein] 26S proteasome non-ATPase regulatory subunit 14 homolog OS=Arabidopsis thaliana OX=3702 GN=RPN11 PE=1 SV=1
O04314	PYK10-binding protein 1 OS=Arabidopsis thaliana OX=3702 GN=PBP1 PE=1 SV=1	43.2886	8	11	8	298	32.138	5.77	27.5666	8
Protein Group ID	# Proteins	# Unique Peptides	# Peptides	# PSMs	Group Description
621	2	8	8	11	[Master Protein] PYK10-binding protein 1 OS=Arabidopsis thaliana OX=3702 GN=PBP1 PE=1 SV=1
O80448	Pyridoxal 5'-phosphate synthase subunit PDX1.1 OS=Arabidopsis thaliana OX=3702 GN=PDX11 PE=1 SV=1	21.3592	6	11	3	309	32.841	6	34.9066	6
Protein Group ID	# Proteins	# Unique Peptides	# Peptides	# PSMs	Group Description
1332	3	3	6	11	[Master Protein] Pyridoxal 5'-phosphate synthase subunit PDX1.1 OS=Arabidopsis thaliana OX=3702 GN=PDX11 PE=1 SV=1
Q8L940	Pyridoxal 5'-phosphate synthase subunit PDX1.3 OS=Arabidopsis thaliana OX=3702 GN=PDX13 PE=1 SV=2	21.3592	6	11	3	309	33.195	6.11	34.8898	6
Protein Group ID	# Proteins	# Unique Peptides	# Peptides	# PSMs	Group Description
790	3	3	6	11	[Master Protein] Pyridoxal 5'-phosphate synthase subunit PDX1.3 OS=Arabidopsis thaliana OX=3702 GN=PDX13 PE=1 SV=2
Q8GRT9	Putative acetyl-CoA carboxylase biotin-containing subunit OS=Arabidopsis thaliana OX=3702 GN=At3g15690 PE=1 SV=1	25.0951	6	11	6	263	28.152	9.1	34.7909	6
Protein Group ID	# Proteins	# Unique Peptides	# Peptides	# PSMs	Group Description
1501	3	6	6	11	[Master Protein] Putative acetyl-CoA carboxylase biotin-containing subunit OS=Arabidopsis thaliana OX=3702 GN=At3g15690 PE=1 SV=1
Q93Z16	Dolichyl-diphosphooligosaccharide--protein glycosyltransferase subunit 2 OS=Arabidopsis thaliana OX=3702 GN=RPN2 PE=1 SV=1	19.5369	10	10	10	691	74.622	7.53	29.3867	10
Protein Group ID	# Proteins	# Unique Peptides	# Peptides	# PSMs	Group Description
288	2	10	10	10	[Master Protein] Dolichyl-diphosphooligosaccharide--protein glycosyltransferase subunit 2 OS=Arabidopsis thaliana OX=3702 GN=RPN2 PE=1 SV=1
Q8W4M5	Pyrophosphate--fructose 6-phosphate 1-phosphotransferase subunit beta 1 OS=Arabidopsis thaliana OX=3702 GN=PFP-BETA1 PE=1 SV=1	22.4382	10	10	6	566	61.42	6.1	29.2279	10
Protein Group ID	# Proteins	# Unique Peptides	# Peptides	# PSMs	Group Description
505	1	6	10	10	[Master Protein] Pyrophosphate--fructose 6-phosphate 1-phosphotransferase subunit beta 1 OS=Arabidopsis thaliana OX=3702 GN=PFP-BETA1 PE=1 SV=1
A0A1P8BG37	Photosystem II stability/assembly factor, chloroplast (HCF136) OS=Arabidopsis thaliana OX=3702 GN=HCF136 PE=1 SV=1	30.2817	10	10	10	426	46.885	8.03	28.8844	10
Protein Group ID	# Proteins	# Unique Peptides	# Peptides	# PSMs	Group Description
93	2	10	10	10	[Master Protein] Photosystem II stability/assembly factor, chloroplast (HCF136) OS=Arabidopsis thaliana OX=3702 GN=HCF136 PE=1 SV=1
Q9FL69	ADP-ribosylation factor GTPase-activating protein AGD5 OS=Arabidopsis thaliana OX=3702 GN=AGD5 PE=1 SV=1	27.7433	10	10	10	483	52.56	7.84	28.2269	10
Protein Group ID	# Proteins	# Unique Peptides	# Peptides	# PSMs	Group Description
471	1	10	10	10	[Master Protein] ADP-ribosylation factor GTPase-activating protein AGD5 OS=Arabidopsis thaliana OX=3702 GN=AGD5 PE=1 SV=1
O49160	Eukaryotic translation initiation factor 3 subunit C OS=Arabidopsis thaliana OX=3702 GN=TIF3C1 PE=1 SV=2	11.3333	10	10	10	900	102.884	5.36	27.5781	10
Protein Group ID	# Proteins	# Unique Peptides	# Peptides	# PSMs	Group Description
964	1	10	10	10	[Master Protein] Eukaryotic translation initiation factor 3 subunit C OS=Arabidopsis thaliana OX=3702 GN=TIF3C1 PE=1 SV=2
Q9MAH0	Phosphoenolpyruvate carboxylase 1 OS=Arabidopsis thaliana OX=3702 GN=PPC1 PE=1 SV=1	13.7539	10	10	10	967	110.217	6.06	26.9459	10
Protein Group ID	# Proteins	# Unique Peptides	# Peptides	# PSMs	Group Description
1465	3	10	10	10	[Master Protein] Phosphoenolpyruvate carboxylase 1 OS=Arabidopsis thaliana OX=3702 GN=PPC1 PE=1 SV=1
Q9FXA2	Polyadenylate-binding protein 8 OS=Arabidopsis thaliana OX=3702 GN=PAB8 PE=1 SV=1	17.2876	10	10	9	671	72.733	7.53	26.829	10
Protein Group ID	# Proteins	# Unique Peptides	# Peptides	# PSMs	Group Description
742	2	9	10	10	[Master Protein] Polyadenylate-binding protein 8 OS=Arabidopsis thaliana OX=3702 GN=PAB8 PE=1 SV=1
Q94A28	Aconitate hydratase 2, mitochondrial OS=Arabidopsis thaliana OX=3702 GN=ACO2 PE=1 SV=3	14.0704	10	10	9	995	108.413	7.15	26.7461	10
Protein Group ID	# Proteins	# Unique Peptides	# Peptides	# PSMs	Group Description
871	1	9	10	10	[Master Protein] Aconitate hydratase 2, mitochondrial OS=Arabidopsis thaliana OX=3702 GN=ACO2 PE=1 SV=3
Q94C57	UDP-glucosyl transferase 73B2 OS=Arabidopsis thaliana OX=3702 GN=UGT73B2 PE=1 SV=1	22.5673	10	10	7	483	54.18	6.32	26.6052	10
Protein Group ID	# Proteins	# Unique Peptides	# Peptides	# PSMs	Group Description
1658	2	7	10	10	[Master Protein] UDP-glucosyl transferase 73B2 OS=Arabidopsis thaliana OX=3702 GN=UGT73B2 PE=1 SV=1
Q9M0Y8	Vesicle-fusing ATPase OS=Arabidopsis thaliana OX=3702 GN=NSF PE=1 SV=2	18.0593	10	10	10	742	81.436	6.1	26.45	10
Protein Group ID	# Proteins	# Unique Peptides	# Peptides	# PSMs	Group Description
506	1	10	10	10	[Master Protein] Vesicle-fusing ATPase OS=Arabidopsis thaliana OX=3702 GN=NSF PE=1 SV=2
Q9AST9	At1g73110/F3N23_39 OS=Arabidopsis thaliana OX=3702 GN=At1g73110 PE=1 SV=1	29.3981	10	10	10	432	48.295	7.33	26.3296	10
Protein Group ID	# Proteins	# Unique Peptides	# Peptides	# PSMs	Group Description
2147	2	10	10	10	[Master Protein] At1g73110/F3N23_39 OS=Arabidopsis thaliana OX=3702 GN=At1g73110 PE=1 SV=1
F4JRD9	RNA recognition motif (RRM)-containing protein OS=Arabidopsis thaliana OX=3702 GN=At4g12640 PE=1 SV=1	15.1883	10	10	10	823	92.801	7.02	24.3577	10
Protein Group ID	# Proteins	# Unique Peptides	# Peptides	# PSMs	Group Description
2120	2	10	10	10	[Master Protein] RNA recognition motif (RRM)-containing protein OS=Arabidopsis thaliana OX=3702 GN=At4g12640 PE=1 SV=1
F4HXZ1	Vacuolar-sorting protein BRO1 OS=Arabidopsis thaliana OX=3702 GN=BRO1 PE=1 SV=1	12.8842	10	10	10	846	95.149	6.44	24.1976	10
Protein Group ID	# Proteins	# Unique Peptides	# Peptides	# PSMs	Group Description
1916	1	10	10	10	[Master Protein] Vacuolar-sorting protein BRO1 OS=Arabidopsis thaliana OX=3702 GN=BRO1 PE=1 SV=1
Q9SYP2	Pyrophosphate--fructose 6-phosphate 1-phosphotransferase subunit alpha 1 OS=Arabidopsis thaliana OX=3702 GN=PFP-ALPHA1 PE=1 SV=1	22.8013	10	10	10	614	67.076	6.99	23.376	10
Protein Group ID	# Proteins	# Unique Peptides	# Peptides	# PSMs	Group Description
1769	1	10	10	10	[Master Protein] Pyrophosphate--fructose 6-phosphate 1-phosphotransferase subunit alpha 1 OS=Arabidopsis thaliana OX=3702 GN=PFP-ALPHA1 PE=1 SV=1
P15456	12S seed storage protein CRB OS=Arabidopsis thaliana OX=3702 GN=CRB PE=1 SV=2	30.7692	9	10	9	455	50.527	6.99	35.7148	9
Protein Group ID	# Proteins	# Unique Peptides	# Peptides	# PSMs	Group Description
699	1	9	9	10	[Master Protein] 12S seed storage protein CRB OS=Arabidopsis thaliana OX=3702 GN=CRB PE=1 SV=2
O22609	Protease Do-like 1, chloroplastic OS=Arabidopsis thaliana OX=3702 GN=DEGP1 PE=1 SV=2	30.7517	9	10	9	439	46.645	6.46	31.444	9
Protein Group ID	# Proteins	# Unique Peptides	# Peptides	# PSMs	Group Description
693	1	9	9	10	[Master Protein] Protease Do-like 1, chloroplastic OS=Arabidopsis thaliana OX=3702 GN=DEGP1 PE=1 SV=2
Q9LXX5	PsbP domain-containing protein 6, chloroplastic OS=Arabidopsis thaliana OX=3702 GN=PPD6 PE=1 SV=1	43.8931	9	10	9	262	28.612	9.26	30.8327	9
Protein Group ID	# Proteins	# Unique Peptides	# Peptides	# PSMs	Group Description
1530	1	9	9	10	[Master Protein] PsbP domain-containing protein 6, chloroplastic OS=Arabidopsis thaliana OX=3702 GN=PPD6 PE=1 SV=1
Q39085	Delta(24)-sterol reductase OS=Arabidopsis thaliana OX=3702 GN=DIM PE=1 SV=2	18.1818	9	10	9	561	65.352	7.97	28.3307	9
Protein Group ID	# Proteins	# Unique Peptides	# Peptides	# PSMs	Group Description
58	1	9	9	10	[Master Protein] Delta(24)-sterol reductase OS=Arabidopsis thaliana OX=3702 GN=DIM PE=1 SV=2
Q9XEE2	Annexin D2 OS=Arabidopsis thaliana OX=3702 GN=ANN2 PE=1 SV=1	32.1767	9	10	9	317	36.244	6.1	28.2219	9
Protein Group ID	# Proteins	# Unique Peptides	# Peptides	# PSMs	Group Description
265	2	9	9	10	[Master Protein] Annexin D2 OS=Arabidopsis thaliana OX=3702 GN=ANN2 PE=1 SV=1
F4JT64	Pectin acetylesterase OS=Arabidopsis thaliana OX=3702 GN=PAE7 PE=1 SV=1	24.9516	9	10	6	517	55.797	9.04	27.3323	9
Protein Group ID	# Proteins	# Unique Peptides	# Peptides	# PSMs	Group Description
464	2	6	9	10	[Master Protein] Pectin acetylesterase OS=Arabidopsis thaliana OX=3702 GN=PAE7 PE=1 SV=1
O81852	Bifunctional aspartokinase/homoserine dehydrogenase 2, chloroplastic OS=Arabidopsis thaliana OX=3702 GN=AKHSDH2 PE=1 SV=1	12.1179	9	10	6	916	100.187	7.49	27.1405	9
Protein Group ID	# Proteins	# Unique Peptides	# Peptides	# PSMs	Group Description
2113	1	6	9	10	[Master Protein] Bifunctional aspartokinase/homoserine dehydrogenase 2, chloroplastic OS=Arabidopsis thaliana OX=3702 GN=AKHSDH2 PE=1 SV=1
Q9FMN2	Phosphatidate phosphatase PAH2 OS=Arabidopsis thaliana OX=3702 GN=PAH2 PE=1 SV=1	14.4086	9	10	9	930	101.155	4.81	26.7656	9
Protein Group ID	# Proteins	# Unique Peptides	# Peptides	# PSMs	Group Description
264	3	9	9	10	[Master Protein] Phosphatidate phosphatase PAH2 OS=Arabidopsis thaliana OX=3702 GN=PAH2 PE=1 SV=1
Q9LQR8	26S proteasome non-ATPase regulatory subunit 3 homolog B OS=Arabidopsis thaliana OX=3702 GN=RPN3B PE=1 SV=2	22.5873	9	10	1	487	55.557	8.34	25.8908	9
Protein Group ID	# Proteins	# Unique Peptides	# Peptides	# PSMs	Group Description
631	1	1	9	10	[Master Protein] 26S proteasome non-ATPase regulatory subunit 3 homolog B OS=Arabidopsis thaliana OX=3702 GN=RPN3B PE=1 SV=2
Q949X7	Diaminopimelate decarboxylase 1, chloroplastic OS=Arabidopsis thaliana OX=3702 GN=LYSA1 PE=1 SV=1	24.5868	9	10	2	484	53.524	6.98	25.8564	9
Protein Group ID	# Proteins	# Unique Peptides	# Peptides	# PSMs	Group Description
1546	1	2	9	10	[Master Protein] Diaminopimelate decarboxylase 1, chloroplastic OS=Arabidopsis thaliana OX=3702 GN=LYSA1 PE=1 SV=1
Q43127	Glutamine synthetase, chloroplastic/mitochondrial OS=Arabidopsis thaliana OX=3702 GN=GLN2 PE=1 SV=1	28.1395	9	10	8	430	47.381	6.87	24.7735	9
Protein Group ID	# Proteins	# Unique Peptides	# Peptides	# PSMs	Group Description
754	1	8	9	10	[Master Protein] Glutamine synthetase, chloroplastic/mitochondrial OS=Arabidopsis thaliana OX=3702 GN=GLN2 PE=1 SV=1
Q9FLT0	Ribonuclease TUDOR 2 OS=Arabidopsis thaliana OX=3702 GN=TSN2 PE=1 SV=1	12.4873	9	10	6	985	107.675	6.55	22.838	9
Protein Group ID	# Proteins	# Unique Peptides	# Peptides	# PSMs	Group Description
213	1	6	9	10	[Master Protein] Ribonuclease TUDOR 2 OS=Arabidopsis thaliana OX=3702 GN=TSN2 PE=1 SV=1
Q9LJL3	Presequence protease 1, chloroplastic/mitochondrial OS=Arabidopsis thaliana OX=3702 GN=PREP1 PE=1 SV=2	9.25926	9	10	9	1080	120.939	5.68	22.7753	9
Protein Group ID	# Proteins	# Unique Peptides	# Peptides	# PSMs	Group Description
1648	5	9	9	10	[Master Protein] Presequence protease 1, chloroplastic/mitochondrial OS=Arabidopsis thaliana OX=3702 GN=PREP1 PE=1 SV=2
Q9LXJ0	Cell division protein FtsZ homolog 2-2, chloroplastic OS=Arabidopsis thaliana OX=3702 GN=FTSZ2-2 PE=1 SV=1	25.5814	8	10	3	473	50.286	5.96	37.0099	8
Protein Group ID	# Proteins	# Unique Peptides	# Peptides	# PSMs	Group Description
1685	2	3	8	10	[Master Protein] Cell division protein FtsZ homolog 2-2, chloroplastic OS=Arabidopsis thaliana OX=3702 GN=FTSZ2-2 PE=1 SV=1
Q9STT3	Aldose 1-epimerase OS=Arabidopsis thaliana OX=3702 GN=T23J7.130 PE=1 SV=1	29.8883	8	10	8	358	39.689	9.07	34.1588	8
Protein Group ID	# Proteins	# Unique Peptides	# Peptides	# PSMs	Group Description
2153	1	8	8	10	[Master Protein] Aldose 1-epimerase OS=Arabidopsis thaliana OX=3702 GN=T23J7.130 PE=1 SV=1
Q9ZUU4	RNA-binding protein CP29B, chloroplastic OS=Arabidopsis thaliana OX=3702 GN=CP29B PE=1 SV=1	38.7543	8	10	6	289	30.699	5.16	33.5909	8
Protein Group ID	# Proteins	# Unique Peptides	# Peptides	# PSMs	Group Description
1035	1	6	8	10	[Master Protein] RNA-binding protein CP29B, chloroplastic OS=Arabidopsis thaliana OX=3702 GN=CP29B PE=1 SV=1
Q08682	40S ribosomal protein Sa-1 OS=Arabidopsis thaliana OX=3702 GN=RPSaA PE=1 SV=3	30.5369	8	10	8	298	32.271	5.15	31.0137	8
Protein Group ID	# Proteins	# Unique Peptides	# Peptides	# PSMs	Group Description
1876	4	8	8	10	[Master Protein] 40S ribosomal protein Sa-1 OS=Arabidopsis thaliana OX=3702 GN=RPSaA PE=1 SV=3
A0A2H1ZEA9	Aminomethyltransferase OS=Arabidopsis thaliana OX=3702 GN=At1g11860 PE=1 SV=1	26.9504	8	10	8	423	46.323	8.75	30.3596	8
Protein Group ID	# Proteins	# Unique Peptides	# Peptides	# PSMs	Group Description
425	2	8	8	10	[Master Protein] Aminomethyltransferase OS=Arabidopsis thaliana OX=3702 GN=At1g11860 PE=1 SV=1
Q38950	Serine/threonine-protein phosphatase 2A 65 kDa regulatory subunit A beta isoform OS=Arabidopsis thaliana OX=3702 GN=PP2AA2 PE=1 SV=2	18.3986	8	10	5	587	65.556	5.14	29.6936	8
Protein Group ID	# Proteins	# Unique Peptides	# Peptides	# PSMs	Group Description
94	2	5	8	10	[Master Protein] Serine/threonine-protein phosphatase 2A 65 kDa regulatory subunit A beta isoform OS=Arabidopsis thaliana OX=3702 GN=PP2AA2 PE=1 SV=2
P42760	Glutathione S-transferase F6 OS=Arabidopsis thaliana OX=3702 GN=GSTF6 PE=2 SV=2	41.8269	8	10	1	208	23.471	6.23	28.5462	8
Protein Group ID	# Proteins	# Unique Peptides	# Peptides	# PSMs	Group Description
2203	1	1	8	10	[Master Protein] Glutathione S-transferase F6 OS=Arabidopsis thaliana OX=3702 GN=GSTF6 PE=2 SV=2
Q6XJG8	26S proteasome non-ATPase regulatory subunit 2 homolog B OS=Arabidopsis thaliana OX=3702 GN=RPN1B PE=1 SV=1	10.8866	8	10	1	891	97.892	5.21	28.5234	8
Protein Group ID	# Proteins	# Unique Peptides	# Peptides	# PSMs	Group Description
1472	1	1	8	10	[Master Protein] 26S proteasome non-ATPase regulatory subunit 2 homolog B OS=Arabidopsis thaliana OX=3702 GN=RPN1B PE=1 SV=1
Q8GWE0	Pentatricopeptide repeat-containing protein At4g16390, chloroplastic OS=Arabidopsis thaliana OX=3702 GN=P67 PE=1 SV=3	16.5242	8	10	8	702	78.192	6.23	28.3449	8
Protein Group ID	# Proteins	# Unique Peptides	# Peptides	# PSMs	Group Description
555	1	8	8	10	[Master Protein] Pentatricopeptide repeat-containing protein At4g16390, chloroplastic OS=Arabidopsis thaliana OX=3702 GN=P67 PE=1 SV=3
Q05758	Ketol-acid reductoisomerase, chloroplastic OS=Arabidopsis thaliana OX=3702 GN=At3g58610 PE=1 SV=2	17.2589	8	10	8	591	63.772	6.8	28.1149	8
Protein Group ID	# Proteins	# Unique Peptides	# Peptides	# PSMs	Group Description
1633	1	8	8	10	[Master Protein] Ketol-acid reductoisomerase, chloroplastic OS=Arabidopsis thaliana OX=3702 GN=At3g58610 PE=1 SV=2
Q9SRY5	Glutathione S-transferase F7 OS=Arabidopsis thaliana OX=3702 GN=GSTF7 PE=2 SV=3	42.1053	8	10	1	209	23.583	6.62	28.0256	8
Protein Group ID	# Proteins	# Unique Peptides	# Peptides	# PSMs	Group Description
456	1	1	8	10	[Master Protein] Glutathione S-transferase F7 OS=Arabidopsis thaliana OX=3702 GN=GSTF7 PE=2 SV=3
Q9LMT2	Nuclear poly(A) polymerase 1 OS=Arabidopsis thaliana OX=3702 GN=PAPS1 PE=1 SV=1	18.5133	8	10	8	713	80.133	6.73	27.6686	8
Protein Group ID	# Proteins	# Unique Peptides	# Peptides	# PSMs	Group Description
1220	1	8	8	10	[Master Protein] Nuclear poly(A) polymerase 1 OS=Arabidopsis thaliana OX=3702 GN=PAPS1 PE=1 SV=1
Q56WD9	3-ketoacyl-CoA thiolase 2, peroxisomal OS=Arabidopsis thaliana OX=3702 GN=PED1 PE=1 SV=2	30.5195	8	10	8	462	48.548	8.34	27.2949	8
Protein Group ID	# Proteins	# Unique Peptides	# Peptides	# PSMs	Group Description
1947	2	8	8	10	[Master Protein] 3-ketoacyl-CoA thiolase 2, peroxisomal OS=Arabidopsis thaliana OX=3702 GN=PED1 PE=1 SV=2
O80988	Glycine dehydrogenase (decarboxylating) 2, mitochondrial OS=Arabidopsis thaliana OX=3702 GN=GLDP2 PE=1 SV=1	11.0153	8	10	2	1044	113.703	6.65	27.2247	8
Protein Group ID	# Proteins	# Unique Peptides	# Peptides	# PSMs	Group Description
316	1	2	8	10	[Master Protein] Glycine dehydrogenase (decarboxylating) 2, mitochondrial OS=Arabidopsis thaliana OX=3702 GN=GLDP2 PE=1 SV=1
Q9S7H1	Photosystem I reaction center subunit II-1, chloroplastic OS=Arabidopsis thaliana OX=3702 GN=psaD1 PE=1 SV=1	50	8	10	8	208	22.584	9.77	27.2173	8
Protein Group ID	# Proteins	# Unique Peptides	# Peptides	# PSMs	Group Description
162	2	8	8	10	[Master Protein] Photosystem I reaction center subunit II-1, chloroplastic OS=Arabidopsis thaliana OX=3702 GN=psaD1 PE=1 SV=1
F4HZE0	ATP-dependent Clp protease proteolytic subunit OS=Arabidopsis thaliana OX=3702 GN=At1g09130 PE=1 SV=1	23.5135	8	10	8	370	40.893	8.75	26.8814	8
Protein Group ID	# Proteins	# Unique Peptides	# Peptides	# PSMs	Group Description
869	2	8	8	10	[Master Protein] ATP-dependent Clp protease proteolytic subunit OS=Arabidopsis thaliana OX=3702 GN=At1g09130 PE=1 SV=1
Q9FMA3	Peroxisome biogenesis protein 5 OS=Arabidopsis thaliana OX=3702 GN=PEX5 PE=1 SV=1	15.6593	8	10	8	728	80.861	4.83	26.0402	8
Protein Group ID	# Proteins	# Unique Peptides	# Peptides	# PSMs	Group Description
1201	1	8	8	10	[Master Protein] Peroxisome biogenesis protein 5 OS=Arabidopsis thaliana OX=3702 GN=PEX5 PE=1 SV=1
A0A2P2CLF6	NADH dehydrogenase subunit 9 OS=Arabidopsis thaliana OX=3702 GN=nad9 PE=3 SV=1	34.2105	8	10	8	190	22.866	6.93	25.6753	8
Protein Group ID	# Proteins	# Unique Peptides	# Peptides	# PSMs	Group Description
798	2	8	8	10	[Master Protein] NADH dehydrogenase subunit 9 OS=Arabidopsis thaliana OX=3702 GN=nad9 PE=3 SV=1
Q42586	Uridine 5'-monophosphate synthase OS=Arabidopsis thaliana OX=3702 GN=PYRE-F PE=2 SV=2	20.3782	8	10	8	476	51.817	7.23	23.6587	8
Protein Group ID	# Proteins	# Unique Peptides	# Peptides	# PSMs	Group Description
597	2	8	8	10	[Master Protein] Uridine 5'-monophosphate synthase OS=Arabidopsis thaliana OX=3702 GN=PYRE-F PE=2 SV=2
Q9XJ35	ATP-dependent Clp protease proteolytic subunit-related protein 1, chloroplastic OS=Arabidopsis thaliana OX=3702 GN=CLPR1 PE=1 SV=1	20.9302	8	10	8	387	42.6	8.63	22.36	8
Protein Group ID	# Proteins	# Unique Peptides	# Peptides	# PSMs	Group Description
1902	1	8	8	10	[Master Protein] ATP-dependent Clp protease proteolytic subunit-related protein 1, chloroplastic OS=Arabidopsis thaliana OX=3702 GN=CLPR1 PE=1 SV=1
Q9SJQ9	Fructose-bisphosphate aldolase 6, cytosolic OS=Arabidopsis thaliana OX=3702 GN=FBA6 PE=1 SV=1	29.0503	7	10	1	358	38.363	7.39	34.0202	7
Protein Group ID	# Proteins	# Unique Peptides	# Peptides	# PSMs	Group Description
549	2	1	7	10	[Master Protein] Fructose-bisphosphate aldolase 6, cytosolic OS=Arabidopsis thaliana OX=3702 GN=FBA6 PE=1 SV=1
O49460	Prohibitin-1, mitochondrial OS=Arabidopsis thaliana OX=3702 GN=PHB1 PE=1 SV=1	28.125	7	10	2	288	31.687	9.26	30.9019	7
Protein Group ID	# Proteins	# Unique Peptides	# Peptides	# PSMs	Group Description
819	2	2	7	10	[Master Protein] Prohibitin-1, mitochondrial OS=Arabidopsis thaliana OX=3702 GN=PHB1 PE=1 SV=1
Q8VYN9	Universal stress protein PHOS32 OS=Arabidopsis thaliana OX=3702 GN=PHOS32 PE=1 SV=1	51.6529	7	10	6	242	26.186	6.57	28.143	7
Protein Group ID	# Proteins	# Unique Peptides	# Peptides	# PSMs	Group Description
1506	3	6	7	10	[Master Protein] Universal stress protein PHOS32 OS=Arabidopsis thaliana OX=3702 GN=PHOS32 PE=1 SV=1
P56761	Photosystem II D2 protein OS=Arabidopsis thaliana OX=3702 GN=psbD PE=1 SV=3	20.3966	6	10	6	353	39.522	5.74	33.6883	6
Protein Group ID	# Proteins	# Unique Peptides	# Peptides	# PSMs	Group Description
1439	1	6	6	10	[Master Protein] Photosystem II D2 protein OS=Arabidopsis thaliana OX=3702 GN=psbD PE=1 SV=3
Q9LK29	Cytochrome c1 1, heme protein, mitochondrial OS=Arabidopsis thaliana OX=3702 GN=CYC1-1 PE=1 SV=1	36.1564	6	10	3	307	33.629	6.13	32.9181	6
Protein Group ID	# Proteins	# Unique Peptides	# Peptides	# PSMs	Group Description
548	1	3	6	10	[Master Protein] Cytochrome c1 1, heme protein, mitochondrial OS=Arabidopsis thaliana OX=3702 GN=CYC1-1 PE=1 SV=1
P27202	Photosystem II 10 kDa polypeptide, chloroplastic OS=Arabidopsis thaliana OX=3702 GN=PSBR PE=1 SV=1	37.8571	6	10	6	140	14.577	9.63	30.1094	6
Protein Group ID	# Proteins	# Unique Peptides	# Peptides	# PSMs	Group Description
349	1	6	6	10	[Master Protein] Photosystem II 10 kDa polypeptide, chloroplastic OS=Arabidopsis thaliana OX=3702 GN=PSBR PE=1 SV=1
Q9SAJ4	Phosphoglycerate kinase 3, cytosolic OS=Arabidopsis thaliana OX=3702 GN=PGK3 PE=1 SV=1	31.6708	9	9	6	401	42.105	5.68	27.609	9
Protein Group ID	# Proteins	# Unique Peptides	# Peptides	# PSMs	Group Description
1219	1	6	9	9	[Master Protein] Phosphoglycerate kinase 3, cytosolic OS=Arabidopsis thaliana OX=3702 GN=PGK3 PE=1 SV=1
Q8W4B1	RNA-binding KH domain-containing protein RCF3 OS=Arabidopsis thaliana OX=3702 GN=RCF3 PE=1 SV=1	21.6258	9	9	9	652	71.301	6.06	27.3263	9
Protein Group ID	# Proteins	# Unique Peptides	# Peptides	# PSMs	Group Description
1927	3	9	9	9	[Master Protein] RNA-binding KH domain-containing protein RCF3 OS=Arabidopsis thaliana OX=3702 GN=RCF3 PE=1 SV=1
Q9SKZ1	Transcription factor Pur-alpha 1 OS=Arabidopsis thaliana OX=3702 GN=PURA1 PE=1 SV=2	40.2027	9	9	9	296	32.181	6.13	26.175	9
Protein Group ID	# Proteins	# Unique Peptides	# Peptides	# PSMs	Group Description
683	1	9	9	9	[Master Protein] Transcription factor Pur-alpha 1 OS=Arabidopsis thaliana OX=3702 GN=PURA1 PE=1 SV=2
Q9FJH6	ABC transporter F family member 1 OS=Arabidopsis thaliana OX=3702 GN=ABCF1 PE=2 SV=1	21.8487	9	9	9	595	66.843	6.46	25.9292	9
Protein Group ID	# Proteins	# Unique Peptides	# Peptides	# PSMs	Group Description
1917	2	9	9	10	[Master Protein] ABC transporter F family member 1 OS=Arabidopsis thaliana OX=3702 GN=ABCF1 PE=2 SV=1
Q9FM01	UDP-glucose 6-dehydrogenase 4 OS=Arabidopsis thaliana OX=3702 GN=UGD4 PE=1 SV=1	22.7083	9	9	2	480	53.063	5.85	25.5106	9
Protein Group ID	# Proteins	# Unique Peptides	# Peptides	# PSMs	Group Description
350	1	2	9	9	[Master Protein] UDP-glucose 6-dehydrogenase 4 OS=Arabidopsis thaliana OX=3702 GN=UGD4 PE=1 SV=1
Q9SRT9	UDP-arabinopyranose mutase 1 OS=Arabidopsis thaliana OX=3702 GN=RGP1 PE=1 SV=1	33.3333	9	9	3	357	40.602	5.92	25.3701	9
Protein Group ID	# Proteins	# Unique Peptides	# Peptides	# PSMs	Group Description
1012	3	3	9	9	[Master Protein] UDP-arabinopyranose mutase 1 OS=Arabidopsis thaliana OX=3702 GN=RGP1 PE=1 SV=1
Q94A41	Alpha-amylase 3, chloroplastic OS=Arabidopsis thaliana OX=3702 GN=AMY3 PE=1 SV=1	14.4307	9	9	9	887	99.78	6.07	25.1576	9
Protein Group ID	# Proteins	# Unique Peptides	# Peptides	# PSMs	Group Description
846	1	9	9	9	[Master Protein] Alpha-amylase 3, chloroplastic OS=Arabidopsis thaliana OX=3702 GN=AMY3 PE=1 SV=1
O04499	2,3-bisphosphoglycerate-independent phosphoglycerate mutase 1 OS=Arabidopsis thaliana OX=3702 GN=PGM1 PE=1 SV=3	27.289	9	9	6	557	60.542	5.53	25.0577	9
Protein Group ID	# Proteins	# Unique Peptides	# Peptides	# PSMs	Group Description
171	1	6	9	9	[Master Protein] 2,3-bisphosphoglycerate-independent phosphoglycerate mutase 1 OS=Arabidopsis thaliana OX=3702 GN=PGM1 PE=1 SV=3
O82663	Succinate dehydrogenase [ubiquinone] flavoprotein subunit 1, mitochondrial OS=Arabidopsis thaliana OX=3702 GN=SDH1-1 PE=1 SV=1	20.6625	9	9	9	634	69.612	6.29	24.1087	9
Protein Group ID	# Proteins	# Unique Peptides	# Peptides	# PSMs	Group Description
2015	2	9	9	9	[Master Protein] Succinate dehydrogenase [ubiquinone] flavoprotein subunit 1, mitochondrial OS=Arabidopsis thaliana OX=3702 GN=SDH1-1 PE=1 SV=1
Q9LQ55	Dynamin-2B OS=Arabidopsis thaliana OX=3702 GN=DRP2B PE=1 SV=2	12.6087	9	9	6	920	100.167	9.04	24.0278	9
Protein Group ID	# Proteins	# Unique Peptides	# Peptides	# PSMs	Group Description
216	1	6	9	9	[Master Protein] Dynamin-2B OS=Arabidopsis thaliana OX=3702 GN=DRP2B PE=1 SV=2
A0A1P8BCC6	Probable alanine--tRNA ligase, chloroplastic OS=Arabidopsis thaliana OX=3702 GN=EMB1030 PE=1 SV=1	11.3659	9	9	9	1003	111.006	5.97	23.7876	9
Protein Group ID	# Proteins	# Unique Peptides	# Peptides	# PSMs	Group Description
1359	2	9	9	9	[Master Protein] Probable alanine--tRNA ligase, chloroplastic OS=Arabidopsis thaliana OX=3702 GN=EMB1030 PE=1 SV=1
A0A1P8AWX3	Leucine-rich repeat (LRR) family protein OS=Arabidopsis thaliana OX=3702 GN=At1g33590 PE=1 SV=1	22.7626	9	9	9	514	55.802	8.91	22.5006	9
Protein Group ID	# Proteins	# Unique Peptides	# Peptides	# PSMs	Group Description
309	3	9	9	9	[Master Protein] Leucine-rich repeat (LRR) family protein OS=Arabidopsis thaliana OX=3702 GN=At1g33590 PE=1 SV=1
Q9SSA4	AT3g01490/F4P13_4 OS=Arabidopsis thaliana OX=3702 GN=At3g01490 PE=1 SV=1	24.3309	9	9	4	411	46.02	7.94	22.3964	9
Protein Group ID	# Proteins	# Unique Peptides	# Peptides	# PSMs	Group Description
639	11	4	9	9	[Master Protein] AT3g01490/F4P13_4 OS=Arabidopsis thaliana OX=3702 GN=At3g01490 PE=1 SV=1
O65271	Bifunctional protein FolD 4, chloroplastic OS=Arabidopsis thaliana OX=3702 GN=FOLD4 PE=1 SV=1	32.2222	9	9	9	360	38.717	8.28	22.1662	9
Protein Group ID	# Proteins	# Unique Peptides	# Peptides	# PSMs	Group Description
1724	2	9	9	9	[Master Protein] Bifunctional protein FolD 4, chloroplastic OS=Arabidopsis thaliana OX=3702 GN=FOLD4 PE=1 SV=1
Q9LT25	Pre-mRNA-processing protein 40C OS=Arabidopsis thaliana OX=3702 GN=PRP40C PE=1 SV=1	14.7305	9	9	9	835	92.75	8.32	21.8078	9
Protein Group ID	# Proteins	# Unique Peptides	# Peptides	# PSMs	Group Description
1721	1	9	9	9	[Master Protein] Pre-mRNA-processing protein 40C OS=Arabidopsis thaliana OX=3702 GN=PRP40C PE=1 SV=1
F4ICB5	Zinc finger (C3HC4-type RING finger) family protein OS=Arabidopsis thaliana OX=3702 GN=At1g18660 PE=1 SV=1	19.7556	9	9	9	491	55.889	5.54	21.0728	9
Protein Group ID	# Proteins	# Unique Peptides	# Peptides	# PSMs	Group Description
1562	2	9	9	9	[Master Protein] Zinc finger (C3HC4-type RING finger) family protein OS=Arabidopsis thaliana OX=3702 GN=At1g18660 PE=1 SV=1
Q9SK66	NADH dehydrogenase [ubiquinone] 1 alpha subcomplex subunit 9, mitochondrial OS=Arabidopsis thaliana OX=3702 GN=At2g20360 PE=1 SV=2	25.3731	9	9	9	402	43.908	9.23	20.7971	9
Protein Group ID	# Proteins	# Unique Peptides	# Peptides	# PSMs	Group Description
196	1	9	9	9	[Master Protein] NADH dehydrogenase [ubiquinone] 1 alpha subcomplex subunit 9, mitochondrial OS=Arabidopsis thaliana OX=3702 GN=At2g20360 PE=1 SV=2
F4J0P2	Transducin/WD40 repeat-like superfamily protein OS=Arabidopsis thaliana OX=3702 GN=At3g50590 PE=1 SV=1	6.69145	9	9	9	1614	176.194	8.32	20.6678	9
Protein Group ID	# Proteins	# Unique Peptides	# Peptides	# PSMs	Group Description
368	2	9	9	9	[Master Protein] Transducin/WD40 repeat-like superfamily protein OS=Arabidopsis thaliana OX=3702 GN=At3g50590 PE=1 SV=1
Q9XIE2	ABC transporter G family member 36 OS=Arabidopsis thaliana OX=3702 GN=ABCG36 PE=1 SV=1	6.73928	9	9	9	1469	164.975	7.9	20.4532	9
Protein Group ID	# Proteins	# Unique Peptides	# Peptides	# PSMs	Group Description
128	2	9	9	9	[Master Protein] ABC transporter G family member 36 OS=Arabidopsis thaliana OX=3702 GN=ABCG36 PE=1 SV=1
F4I5V8	ATP citrate synthase OS=Arabidopsis thaliana OX=3702 GN=ACLA-1 PE=1 SV=1	24.3792	9	9	6	443	49.018	5.59	20.4027	9
Protein Group ID	# Proteins	# Unique Peptides	# Peptides	# PSMs	Group Description
1736	3	6	9	9	[Master Protein] ATP citrate synthase OS=Arabidopsis thaliana OX=3702 GN=ACLA-1 PE=1 SV=1
Q9FPW4	Probable NOT transcription complex subunit VIP2 OS=Arabidopsis thaliana OX=3702 GN=VIP2 PE=1 SV=2	27.5244	8	9	8	614	66.192	7.56	30.2574	8
Protein Group ID	# Proteins	# Unique Peptides	# Peptides	# PSMs	Group Description
1613	2	8	8	9	[Master Protein] Probable NOT transcription complex subunit VIP2 OS=Arabidopsis thaliana OX=3702 GN=VIP2 PE=1 SV=2
O23553	Beta-amylase 3, chloroplastic OS=Arabidopsis thaliana OX=3702 GN=BAM3 PE=1 SV=3	19.5255	8	9	8	548	61.314	7.05	28.8043	8
Protein Group ID	# Proteins	# Unique Peptides	# Peptides	# PSMs	Group Description
2134	1	8	8	9	[Master Protein] Beta-amylase 3, chloroplastic OS=Arabidopsis thaliana OX=3702 GN=BAM3 PE=1 SV=3
Q42581	Ribose-phosphate pyrophosphokinase 1, chloroplastic OS=Arabidopsis thaliana OX=3702 GN=PRS1 PE=2 SV=2	22.0844	8	9	5	403	43.667	7.62	28.7666	8
Protein Group ID	# Proteins	# Unique Peptides	# Peptides	# PSMs	Group Description
2122	4	5	8	9	[Master Protein] Ribose-phosphate pyrophosphokinase 1, chloroplastic OS=Arabidopsis thaliana OX=3702 GN=PRS1 PE=2 SV=2
Q9ZP05	Malate dehydrogenase 2, peroxisomal OS=Arabidopsis thaliana OX=3702 GN=PMDH2 PE=1 SV=1	34.7458	8	9	8	354	37.346	7.99	28.2128	8
Protein Group ID	# Proteins	# Unique Peptides	# Peptides	# PSMs	Group Description
432	5	8	8	9	[Master Protein] Malate dehydrogenase 2, peroxisomal OS=Arabidopsis thaliana OX=3702 GN=PMDH2 PE=1 SV=1
Q9ZUG4	Methylthioribose-1-phosphate isomerase OS=Arabidopsis thaliana OX=3702 GN=At2g05830 PE=1 SV=2	37.9679	8	9	8	374	39.588	6.3	26.6408	8
Protein Group ID	# Proteins	# Unique Peptides	# Peptides	# PSMs	Group Description
512	2	8	8	9	[Master Protein] Methylthioribose-1-phosphate isomerase OS=Arabidopsis thaliana OX=3702 GN=At2g05830 PE=1 SV=2
O82290	Probable inactive shikimate kinase like 2, chloroplastic OS=Arabidopsis thaliana OX=3702 GN=SKL2 PE=2 SV=2	27.6486	8	9	8	387	42.661	6.28	25.2704	8
Protein Group ID	# Proteins	# Unique Peptides	# Peptides	# PSMs	Group Description
637	1	8	8	9	[Master Protein] Probable inactive shikimate kinase like 2, chloroplastic OS=Arabidopsis thaliana OX=3702 GN=SKL2 PE=2 SV=2
P56771	Cytochrome f OS=Arabidopsis thaliana OX=3702 GN=petA PE=3 SV=1	26.875	8	9	8	320	35.335	8.29	25.2495	8
Protein Group ID	# Proteins	# Unique Peptides	# Peptides	# PSMs	Group Description
1841	1	8	8	9	[Master Protein] Cytochrome f OS=Arabidopsis thaliana OX=3702 GN=petA PE=3 SV=1
Q42545	Cell division protein FtsZ homolog 1, chloroplastic OS=Arabidopsis thaliana OX=3702 GN=FTSZ1 PE=1 SV=2	22.8637	8	9	8	433	45.537	7.4	24.8893	8
Protein Group ID	# Proteins	# Unique Peptides	# Peptides	# PSMs	Group Description
428	1	8	8	9	[Master Protein] Cell division protein FtsZ homolog 1, chloroplastic OS=Arabidopsis thaliana OX=3702 GN=FTSZ1 PE=1 SV=2
F4JJ94	General regulatory factor 1 OS=Arabidopsis thaliana OX=3702 GN=GRF1 PE=1 SV=1	30.1887	8	9	4	318	35.816	4.77	23.5596	8
Protein Group ID	# Proteins	# Unique Peptides	# Peptides	# PSMs	Group Description
1718	6	4	8	9	[Master Protein] General regulatory factor 1 OS=Arabidopsis thaliana OX=3702 GN=GRF1 PE=1 SV=1
Q9LYA9	Chloroplast stem-loop binding protein of 41 kDa a, chloroplastic OS=Arabidopsis thaliana OX=3702 GN=CSP41A PE=1 SV=1	20.6897	8	9	8	406	43.903	8.43	23.302	8
Protein Group ID	# Proteins	# Unique Peptides	# Peptides	# PSMs	Group Description
1033	1	8	8	9	[Master Protein] Chloroplast stem-loop binding protein of 41 kDa a, chloroplastic OS=Arabidopsis thaliana OX=3702 GN=CSP41A PE=1 SV=1
Q9M5K2	Dihydrolipoyl dehydrogenase 2, mitochondrial OS=Arabidopsis thaliana OX=3702 GN=LPD2 PE=1 SV=1	19.3294	8	9	1	507	53.952	7.03	23.134	8
Protein Group ID	# Proteins	# Unique Peptides	# Peptides	# PSMs	Group Description
1011	1	1	8	9	[Master Protein] Dihydrolipoyl dehydrogenase 2, mitochondrial OS=Arabidopsis thaliana OX=3702 GN=LPD2 PE=1 SV=1
Q67ZZ1	Polyglutamine tract-binding protein 1 OS=Arabidopsis thaliana OX=3702 GN=At2g41020 PE=1 SV=1	22.8942	8	9	8	463	49.784	6.95	22.6459	8
Protein Group ID	# Proteins	# Unique Peptides	# Peptides	# PSMs	Group Description
328	2	8	8	9	[Master Protein] Polyglutamine tract-binding protein 1 OS=Arabidopsis thaliana OX=3702 GN=At2g41020 PE=1 SV=1
Q38929	Isopentenyl-diphosphate Delta-isomerase I, chloroplastic OS=Arabidopsis thaliana OX=3702 GN=IPP1 PE=1 SV=3	32.646	8	9	3	291	33.193	6.02	21.9188	8
Protein Group ID	# Proteins	# Unique Peptides	# Peptides	# PSMs	Group Description
272	1	3	8	9	[Master Protein] Isopentenyl-diphosphate Delta-isomerase I, chloroplastic OS=Arabidopsis thaliana OX=3702 GN=IPP1 PE=1 SV=3
Q9ZNT0	Protein SUPPRESSOR OF K(+) TRANSPORT GROWTH DEFECT 1 OS=Arabidopsis thaliana OX=3702 GN=SKD1 PE=1 SV=1	28.5057	8	9	8	435	48.563	6.96	21.7254	8
Protein Group ID	# Proteins	# Unique Peptides	# Peptides	# PSMs	Group Description
1516	1	8	8	9	[Master Protein] Protein SUPPRESSOR OF K(+) TRANSPORT GROWTH DEFECT 1 OS=Arabidopsis thaliana OX=3702 GN=SKD1 PE=1 SV=1
Q9SH76	ATPase 6, plasma membrane-type OS=Arabidopsis thaliana OX=3702 GN=AHA6 PE=2 SV=1	8.32455	8	9	1	949	104.946	6.19	21.5604	8
Protein Group ID	# Proteins	# Unique Peptides	# Peptides	# PSMs	Group Description
133	2	1	8	9	[Master Protein] ATPase 6, plasma membrane-type OS=Arabidopsis thaliana OX=3702 GN=AHA6 PE=2 SV=1
Q9LU44	Splicing factor-like protein 1 OS=Arabidopsis thaliana OX=3702 GN=SF1 PE=1 SV=1	14.1791	8	9	8	804	86.996	6.27	21.3001	8
Protein Group ID	# Proteins	# Unique Peptides	# Peptides	# PSMs	Group Description
467	1	8	8	9	[Master Protein] Splicing factor-like protein 1 OS=Arabidopsis thaliana OX=3702 GN=SF1 PE=1 SV=1
Q03251	Glycine-rich RNA-binding protein 8 OS=Arabidopsis thaliana OX=3702 GN=RBG8 PE=1 SV=1	51.4793	8	9	6	169	16.569	5.68	20.1934	8
Protein Group ID	# Proteins	# Unique Peptides	# Peptides	# PSMs	Group Description
427	4	6	8	9	[Master Protein] Glycine-rich RNA-binding protein 8 OS=Arabidopsis thaliana OX=3702 GN=RBG8 PE=1 SV=1
Q94F20	At5g25460 OS=Arabidopsis thaliana OX=3702 GN=DGR2 PE=1 SV=1	20.0542	8	9	8	369	39.953	7.36	19.4686	8
Protein Group ID	# Proteins	# Unique Peptides	# Peptides	# PSMs	Group Description
526	4	8	8	9	[Master Protein] At5g25460 OS=Arabidopsis thaliana OX=3702 GN=DGR2 PE=1 SV=1
F4JCS8	Protein SUO OS=Arabidopsis thaliana OX=3702 GN=SUO PE=1 SV=1	8.3075	8	9	8	1613	171.835	6.32	19.1124	8
Protein Group ID	# Proteins	# Unique Peptides	# Peptides	# PSMs	Group Description
203	3	8	8	9	[Master Protein] Protein SUO OS=Arabidopsis thaliana OX=3702 GN=SUO PE=1 SV=1
Q8L7S8	DEAD-box ATP-dependent RNA helicase 3, chloroplastic OS=Arabidopsis thaliana OX=3702 GN=RH3 PE=1 SV=2	13.369	8	9	8	748	81.107	7.8	18.8012	8
Protein Group ID	# Proteins	# Unique Peptides	# Peptides	# PSMs	Group Description
1119	2	8	8	9	[Master Protein] DEAD-box ATP-dependent RNA helicase 3, chloroplastic OS=Arabidopsis thaliana OX=3702 GN=RH3 PE=1 SV=2
Q9SHG8	At1g17100 OS=Arabidopsis thaliana OX=3702 GN=AtHBP1 PE=1 SV=1	45.6897	7	9	7	232	25.372	4.92	29.1387	7
Protein Group ID	# Proteins	# Unique Peptides	# Peptides	# PSMs	Group Description
1897	1	7	7	9	[Master Protein] At1g17100 OS=Arabidopsis thaliana OX=3702 GN=AtHBP1 PE=1 SV=1
Q93Y22	Coatomer subunit delta OS=Arabidopsis thaliana OX=3702 GN=At5g05010 PE=1 SV=2	21.6319	7	9	7	527	57.682	5.85	29.029	7
Protein Group ID	# Proteins	# Unique Peptides	# Peptides	# PSMs	Group Description
937	1	7	7	9	[Master Protein] Coatomer subunit delta OS=Arabidopsis thaliana OX=3702 GN=At5g05010 PE=1 SV=2
F4HV67	Oligouridylate-binding protein 1A OS=Arabidopsis thaliana OX=3702 GN=UBP1A PE=1 SV=1	22.3256	7	9	5	430	47.773	7.36	28.3626	7
Protein Group ID	# Proteins	# Unique Peptides	# Peptides	# PSMs	Group Description
468	2	5	7	9	[Master Protein] Oligouridylate-binding protein 1A OS=Arabidopsis thaliana OX=3702 GN=UBP1A PE=1 SV=1
[truncated: 5,133 more rows]

## Sheet: AGO1_line_2_Cu_def (AC-MS-3)
Protein ID	Description	Coverage	# Peptides	# PSMs	# Unique Peptides	# AAs	MW [kDa]	calc. pI	Score Sequest HT	# Peptides Sequest HT
[truncated: 6,297 more rows]

[truncated: 5 more sheets: AGO1_line_3_Cu_def (AC-MS-4), GFP_Cu_suf (AC-MS-5), AGO1_line_1_Cu_suf (AC-MS-6), AGO1_line_2_Cu_suf (AC-MS-7), AGO1_line_3_Cu_suf (AC-MS-8)]
